# Supplementary material for: Prevalence of antiretroviral therapy treatment failure among HIV-infected pregnant women at first antenatal care: PMTCT Option B+ in Malawi
Source: PLoS One. 2018 Dec 13;13(12):e0209052. doi: 10.1371/journal.pone.0209052 (PMC6292583; doi:10.1371/journal.pone.0209052)
Supplement: S1 File — (CSV) [file pone.0209052.s001.csv]

agecat1	trimester1	parity_cat1	comb_maritalstatus1	comb_education1	whostage1	partner_hiv	HaveyoueverhadanHIVRNAt	regimen	artreason1	cd4	art_duration	fail
19 - 29	1st & 2nd	Nulliparity or Primiparity	Married	Primary school	stage 1	Negative	0	5A	Health	594	3.5342467	0
>= 30	3rd	multiparity	Married	Primary school	stage 1	Postive	0	5A	Preg/Breastfeeding	490	3.3013699	0
>= 30	1st & 2nd	multiparity	Married	No Schooling	stage 1	Postive	0	5A	Health	514	6.0054793	1
>= 30	3rd	multiparity	Married	No Schooling	stage 1	Postive	0	5A	Health	542	10.010959	0
>= 30	1st & 2nd	multiparity	Married	No Schooling	Stages 2-4	Postive	1	5A	Health	172	2.1178081	0
19 - 29	1st & 2nd	multiparity	Married	Primary school	stage 1	Negative	0	5A	Health	955	3.9013698	0
>= 30	1st & 2nd	multiparity	Married	No Schooling	stage 1	Postive	0	5A	Preg/Breastfeeding	197	9.5424662	1
19 - 29	1st & 2nd	multiparity	Married	No Schooling	stage 1		0	5A	Preg/Breastfeeding	625	4.0410957	0
19 - 29	1st & 2nd	Nulliparity or Primiparity	Married	Primary school	stage 1	Postive	0	5A	Health	185	.74520546	0
19 - 29	1st & 2nd	Nulliparity or Primiparity	Married	Primary school	stage 1	Postive	0	5A	Health	497	.58356166	0
>= 30	1st & 2nd	Nulliparity or Primiparity	Not married	No Schooling	stage 1	Negative	0	5A	Health	775	6.4356165	0
19 - 29	1st & 2nd	multiparity	Married	No Schooling	stage 1	Postive	0	5A	Health	64	.74246573	1
>= 30	1st & 2nd	multiparity	Married	No Schooling	stage 1	Postive	0	5A	Health	937	9.09589	0
19 - 29	1st & 2nd	Nulliparity or Primiparity	Married	Primary school	stage 1	Postive	1	5A	Health	738	3.7643836	0
>= 30	3rd	multiparity	Married	No Schooling	stage 1		0	5A	Health	469	6.1863012	0
>= 30	1st & 2nd	multiparity	Married	Primary school	stage 1	Postive	1	5A	Health	175	4.4301372	0
19 - 29	1st & 2nd	Nulliparity or Primiparity	Married	No Schooling	Stages 2-4	Postive	0	5A	Health	440	1.4493151	0
19 - 29	1st & 2nd	multiparity	Married	No Schooling	stage 1	Postive	0	5A	Health	386	4.8328767	0
19 - 29	1st & 2nd	multiparity	Married	No Schooling	stage 1	Postive	1	Other	Health	173	2.1123288	1
>= 30	1st & 2nd	multiparity	Married	Primary school	stage 1	Negative	1	Other	Health	101	9.5452051	0
>= 30	3rd	multiparity	Married	No Schooling	Stages 2-4	Postive	0	5A	Health	437	6.5726027	0
>= 30	1st & 2nd	multiparity	Married	Primary school	stage 1	Postive	1	5A	Health	718	3.2027397	0
19 - 29	1st & 2nd	multiparity	Married	Primary school	stage 1	Negative	0	5A	Health	490	.99452055	0
>= 30	1st & 2nd	multiparity	Married	No Schooling	stage 1		0	5A		430	6.0465755	0
>= 30	1st & 2nd	multiparity	Married	Primary school	stage 1	Postive	0	5A	Health	187	1.079452	1
19 - 29	1st & 2nd	Nulliparity or Primiparity	Married	Primary school	stage 1	Postive	1	5A	Preg/Breastfeeding	395	3.419178	0
19 - 29	1st & 2nd	multiparity	Married	Primary school	stage 1	Postive	0	5A	Health	402	3.1232877	0
>= 30	1st & 2nd	multiparity	Married	No Schooling	stage 1	Postive	0	5A	Preg/Breastfeeding	212	.016438356	1
>= 30	1st & 2nd	multiparity	Married	Primary school	stage 1		0		Health	489		0
>= 30	1st & 2nd	multiparity	Married	Primary school	stage 1	Postive	1	5A	Health	690	8.128767	0
19 - 29	1st & 2nd	Nulliparity or Primiparity	Married	Primary school	stage 1	Postive	0	5A	Health	708	1.0520548	0
19 - 29	1st & 2nd	multiparity	Married	No Schooling	stage 1		0			459		0
>= 30	3rd	multiparity	Married	Primary school	stage 1	Postive	0	5A	Preg/Breastfeeding	696	2.9534247	0
>= 30	1st & 2nd	multiparity	Married	Primary school	stage 1		0	5A	Health	248	1.309589	0
19 - 29	1st & 2nd	multiparity	Married	No Schooling	stage 1	Postive	0	5A	Health	225	1.5945206	0
>= 30	3rd	multiparity	Married	No Schooling	stage 1		1	5A	Preg/Breastfeeding	373	3.2410958	0
>= 30	1st & 2nd	multiparity	Married	No Schooling	stage 1	Negative	0	5A	Health	536	.53698629	0
19 - 29	1st & 2nd	Nulliparity or Primiparity	Not married	No Schooling	stage 1		0	5A	Health	313	7.1479454	0
>= 30	1st & 2nd	multiparity	Married	No Schooling	stage 1	Postive	0	5A	Health	397	1.4849315	0
19 - 29	1st & 2nd	multiparity	Married	Primary school	stage 1	Postive	0	5A	Preg/Breastfeeding	354	6.1260276	0
>= 30	3rd	multiparity	Married	Primary school	stage 1	Postive	0	5A	Health	318	1.8575343	0
>= 30	3rd	multiparity	Married	No Schooling	Stages 2-4	Postive	0	5A	Preg/Breastfeeding	113	.51506847	0
>= 30	1st & 2nd	multiparity	Married	No Schooling	stage 1	Postive	0	5A	Preg/Breastfeeding	709	2.750685	0
19 - 29	1st & 2nd	multiparity	Married	Primary school	stage 1	Negative	0	5A	Preg/Breastfeeding	436	1.0821918	0
>= 30	1st & 2nd	multiparity	Married	No Schooling	stage 1	Postive	0	5A	Preg/Breastfeeding	504	9.1835613	0
19 - 29	1st & 2nd	multiparity	Married	No Schooling	stage 1	Postive	0	5A	Preg/Breastfeeding	222	3.0931506	0
>= 30	3rd	multiparity	Not married	Primary school	stage 1		0	5A	Preg/Breastfeeding	626	4.1698632	0
19 - 29	1st & 2nd	Nulliparity or Primiparity	Married	Primary school	stage 1	Postive	0	5A	Health	503	7.1945205	0
>= 30	1st & 2nd	multiparity	Married	No Schooling	stage 1	Postive	0	5A	Health	733	.5972603	0
19 - 29	1st & 2nd	multiparity	Married	Primary school	Stages 2-4	Negative	0	5A	Health	370	7.0328765	0
19 - 29	1st & 2nd	Nulliparity or Primiparity	Married	No Schooling	Stages 2-4		0	5A	Health	526	1.3890411	0
19 - 29	1st & 2nd	Nulliparity or Primiparity	Married	No Schooling	stage 1	Postive	0	5A	Health	13	.7287671	1
19 - 29	1st & 2nd	multiparity	Married	No Schooling	stage 1	Negative	0	5A	Health	269	.79178083	0
>= 30	3rd	multiparity	Married	No Schooling	stage 1	Postive	0	5A	Health	636	3.6191781	0
>= 30	3rd	multiparity	Married	Primary school	Stages 2-4	Postive	0	5A	Health	1121	7.0328765	0
19 - 29	1st & 2nd	multiparity	Married	No Schooling	stage 1	Negative	0	5A	Health	571	5.3835616	0
19 - 29	1st & 2nd	multiparity	Married	No Schooling	stage 1	Postive	1	5A		277	2.8164384	1
>= 30	3rd	multiparity	Married	Primary school	stage 1	Postive	0	5A	Health	565	2.2958903	0
>= 30	1st & 2nd	multiparity	Married	No Schooling	stage 1	Postive	0	5A	Preg/Breastfeeding	187	1.6191781	0
>= 30	1st & 2nd	multiparity	Married	No Schooling	stage 1	Postive	0	5A	Health	489	.93150687	0
>= 30	1st & 2nd	multiparity	Married	No Schooling	stage 1	Postive	0	5A	Health	586	7.2383561	0
>= 30	3rd	multiparity	Married	No Schooling	stage 1	Postive	0	5A	Health	460	5.5424657	0
19 - 29	1st & 2nd	multiparity	Married	No Schooling	stage 1	Postive	0	5A	Preg/Breastfeeding	725	3.2383561	0
>= 30	1st & 2nd	multiparity	Married	Primary school	stage 1		0	Other	Health	631	7.0383563	0
>= 30	1st & 2nd	Nulliparity or Primiparity	Married	Primary school	stage 1	Postive	0	5A	Health	449	9.2465754	0
>= 30	1st & 2nd	multiparity	Married	No Schooling	Stages 2-4	Negative	0	5A	Health	635	6.8849316	0
19 - 29	1st & 2nd	multiparity	Married	Primary school	stage 1		0	5A	Preg/Breastfeeding	460	1.6876712	0
>= 30	1st & 2nd	multiparity	Married	No Schooling	stage 1	Negative	1	5A	Health	311	8.161644	0
19 - 29	1st & 2nd	multiparity	Married	Primary school	stage 1	Postive	0	5A	Preg/Breastfeeding	562	3.589041	1
>= 30	1st & 2nd	Nulliparity or Primiparity	Married	Primary school	stage 1	Negative	0		Preg/Breastfeeding	552		0
19 - 29	1st & 2nd	multiparity	Married	No Schooling	stage 1	Postive	1	5A	Health	305	9.257534	0
>= 30	1st & 2nd	multiparity	Married	Primary school	stage 1	Postive	1	5A	Health	335	4.9260273	0
19 - 29	1st & 2nd	multiparity	Married	No Schooling	stage 1	Postive	0	5A	Health	301	3.2547946	0
>= 30	1st & 2nd	multiparity	Not married	Primary school	stage 1		0	5A	Health	288	1.1123288	0
>= 30	1st & 2nd	multiparity	Not married	Primary school	stage 1		0	5A	Health	768	1.6109589	0
>= 30	1st & 2nd	multiparity	Married	No Schooling	Stages 2-4	Postive	0	5A	Health	531	5.6739726	0
19 - 29	1st & 2nd	Nulliparity or Primiparity	Married	Primary school	Stages 2-4	Postive	0	5A	Health	649	5.0191779	0
>= 30	1st & 2nd	multiparity	Married	Primary school	stage 1	Postive	0	5A	Preg/Breastfeeding	794	4.2630138	0
19 - 29	1st & 2nd	Nulliparity or Primiparity	Married	Primary school	stage 1	Postive	0		Health	612	5.1205478	0
>= 30	1st & 2nd	multiparity	Married	Primary school	stage 1	Postive	0	5A	Health	540	4.0301371	0
>= 30	1st & 2nd	multiparity	Married	No Schooling	Stages 2-4		0	5A	Health	117	4.6520548	1
>= 30	1st & 2nd	multiparity	Married	No Schooling	stage 1	Postive	0	5A	Health	534	5.3150687	0
>= 30	1st & 2nd	multiparity	Married	Primary school	stage 1		0	5A	Preg/Breastfeeding	1019	1.4191781	0
>= 30	1st & 2nd	multiparity	Not married	No Schooling	stage 1	Negative	0	5A	Health	133	8.6904106	1
>= 30	1st & 2nd	multiparity	Married	No Schooling	stage 1	Postive	0	5A	Health	481	1.6410959	0
19 - 29	1st & 2nd	multiparity	Married	Primary school	stage 1	Postive	0		Preg/Breastfeeding	582	3.8849316	0
>= 30	1st & 2nd	multiparity	Married	Primary school	stage 1	Postive	1	Other	Preg/Breastfeeding	536	3.539726	0
>= 30	1st & 2nd	multiparity	Married	No Schooling	stage 1	Postive	0	5A	Health	609	1.0438356	0
>= 30	1st & 2nd	multiparity	Married	Primary school	stage 1	Postive	0	5A	Preg/Breastfeeding	363	2.660274	0
19 - 29	1st & 2nd	multiparity	Married	No Schooling	stage 1	Postive	0	5A	Preg/Breastfeeding	501	3.8739727	0
>= 30	1st & 2nd	multiparity	Married	Primary school	stage 1		0	5A	Health	117	6.7561646	1
>= 30	1st & 2nd	multiparity	Married	Primary school	stage 1	Postive	0	5A		937	2.3205481	0
>= 30	1st & 2nd	multiparity	Married	Primary school	stage 1		0	5A	Preg/Breastfeeding	621	2.4356165	0
>= 30	1st & 2nd	multiparity	Married	No Schooling	stage 1	Postive	0	5A		538	2.2958903	0
19 - 29	1st & 2nd	multiparity	Married	Primary school	stage 1	Postive	0	5A	Health	690	7.6273971	0
>= 30	1st & 2nd	multiparity	Married	Primary school	stage 1	Postive	0	5A	Health	505	2.2465754	0
>= 30	1st & 2nd	multiparity	Married	Primary school	stage 1	Postive	0	5A	Health	178	.63561642	0
19 - 29	1st & 2nd	multiparity	Married	No Schooling	stage 1	Postive	0	5A	Preg/Breastfeeding	589	3.8547945	0
>= 30	3rd	multiparity	Married	No Schooling	stage 1	Postive	0	5A	Health	330	5.5287671	0
>= 30	1st & 2nd	multiparity	Married	No Schooling	stage 1	Postive	0	5A	Health	247	9.1205482	0
19 - 29	1st & 2nd	multiparity	Married	No Schooling	stage 1	Postive	0	5A	Health	475	4.0904112	0
19 - 29	1st & 2nd	multiparity	Married	No Schooling	stage 1	Postive	1	5A	Health	587	5.3205481	0
19 - 29	1st & 2nd	Nulliparity or Primiparity	Not married	No Schooling	stage 1		0	Other	Health	237	6.3178082	0
>= 30	1st & 2nd	multiparity	Not married	No Schooling	stage 1	Postive	1		Health	228	.10958904	0
>= 30	1st & 2nd	multiparity	Married	Primary school	stage 1	Postive	0	5A	Health	261	5.3479452	0
>= 30	1st & 2nd	multiparity	Married	No Schooling	Stages 2-4		0	5A	Health	113	4.4931507	0
>= 30	1st & 2nd	multiparity	Married	Primary school	Stages 2-4	Postive	1	5A	Health	356	2.2986302	0
>= 30	1st & 2nd	multiparity	Married	Primary school	stage 1	Postive	0	5A	Health	633	2.4136987	0
19 - 29	1st & 2nd	Nulliparity or Primiparity	Married	Primary school	stage 1	Postive	0	5A		557	.91232878	0
>= 30	1st & 2nd	Nulliparity or Primiparity	Married	Primary school	stage 1	Postive	1	5A	Preg/Breastfeeding	270	6.0630136	0
19 - 29	1st & 2nd	Nulliparity or Primiparity	Married	Primary school	stage 1	Postive	1	5A		559	.98356164	0
>= 30	1st & 2nd	multiparity	Married	No Schooling	stage 1	Postive	0	5A	Health	229	6.90137	1
19 - 29	1st & 2nd	multiparity	Married	Primary school	stage 1	Postive	0	5A	Health	863	6.3479452	0
19 - 29	3rd	multiparity	Married	No Schooling	stage 1	Negative	0	5A	Preg/Breastfeeding	761	2.668493	0
19 - 29	1st & 2nd	multiparity	Married	No Schooling	stage 1	Postive	0	5A	Health	399	4.1643834	0
>= 30	1st & 2nd	Nulliparity or Primiparity	Married	Primary school	stage 1	Postive	1	5A	Health	364		0
19 - 29	1st & 2nd	Nulliparity or Primiparity	Married	No Schooling	stage 1		0	5A	Health	477	2.3287671	0
>= 30	1st & 2nd	multiparity	Not married	No Schooling	stage 1		0	5A	Health	1082	1.1479452	0
>= 30	1st & 2nd	multiparity	Married	Primary school	stage 1	Postive	0		Health	457		0
19 - 29	1st & 2nd	multiparity	Married	No Schooling	Stages 2-4		1	5A	Health		4.339726	0
>= 30	1st & 2nd	multiparity	Married	Primary school	stage 1	Postive	0	5A	Health	761	.8547945	0
19 - 29	1st & 2nd	Nulliparity or Primiparity	Married	No Schooling	stage 1		0	5A	Preg/Breastfeeding	977	1.980822	0
>= 30	1st & 2nd	multiparity	Married	No Schooling	stage 1	Postive	0	5A	Health	199	2.2410958	0
>= 30	1st & 2nd	multiparity	Married	No Schooling	stage 1		0	5A	Preg/Breastfeeding	359	3.0684931	0
19 - 29	1st & 2nd	multiparity	Married	No Schooling	stage 1	Negative	1	5A	Health	554	7.2931509	0
>= 30	1st & 2nd	multiparity	Married	No Schooling	stage 1	Negative	0	5A	Health	406	7.3671231	1
>= 30	1st & 2nd	multiparity	Married	No Schooling	stage 1	Postive	0	5A	Health	707	7.3178082	0
>= 30	1st & 2nd	multiparity	Married	No Schooling	Stages 2-4	Negative	0	5A	Health	157	3.580822	1
>= 30	1st & 2nd	multiparity	Married	No Schooling	stage 1	Negative	0	5A	Preg/Breastfeeding	742	4.0109587	0
>= 30	1st & 2nd	multiparity	Married	No Schooling	stage 1	Negative	0	5A	Health	687	5.3753424	0
>= 30	1st & 2nd	multiparity	Married	No Schooling	stage 1	Postive	0	5A	Preg/Breastfeeding	610	3.1150684	0
19 - 29	1st & 2nd	multiparity	Married	No Schooling	stage 1	Postive	0	5A	Health	507	1.4136987	0
19 - 29	1st & 2nd	multiparity	Married	No Schooling	stage 1	Postive	0	5A	Preg/Breastfeeding	628	3.7013698	0
>= 30	1st & 2nd	Nulliparity or Primiparity	Not married	Primary school	Stages 2-4		0	5A	Health	333	3.5232878	0
>= 30	3rd	Nulliparity or Primiparity	Not married	No Schooling	Stages 2-4	Postive	0	5A	Health	317	3.5479453	0
>= 30	1st & 2nd	multiparity	Married	No Schooling	stage 1	Postive	0	5A		444	4.1452055	0
>= 30	1st & 2nd	multiparity	Married	Primary school	stage 1	Postive	0	5A	Health	616	7.7753425	0
19 - 29	3rd	Nulliparity or Primiparity	Married	No Schooling	stage 1		0	5A	Preg/Breastfeeding	966	3.049315	0
19 - 29	1st & 2nd	Nulliparity or Primiparity	Married	No Schooling	stage 1	Postive	0	5A	Preg/Breastfeeding	514	3.0904109	0
>= 30	1st & 2nd	multiparity	Married	No Schooling	stage 1		0	5A	Preg/Breastfeeding	568	2.7369864	0
19 - 29	1st & 2nd	multiparity	Not married	No Schooling	stage 1	Postive	1	5A	Preg/Breastfeeding	722	1.1369863	0
>= 30	1st & 2nd	multiparity	Married	No Schooling	Stages 2-4		0	Other	Health	243	10.416438	0
19 - 29	1st & 2nd	multiparity	Married	Primary school	Stages 2-4	Negative	0	5A	Health	498	2.1123288	0
>= 30	1st & 2nd	multiparity	Married	Primary school	stage 1	Postive	0	5A	Health	208	1.0575342	0
19 - 29	1st & 2nd	multiparity	Married	Primary school	stage 1	Postive	0	5A	Health	389	4.1205478	0
>= 30	1st & 2nd	multiparity	Married	No Schooling	stage 1	Postive	0	5A	Health	287		0
>= 30	1st & 2nd	Nulliparity or Primiparity	Married	Primary school	stage 1	Negative	0	5A	Health	499	7.4109588	0
>= 30	1st & 2nd	multiparity	Married	No Schooling	Stages 2-4	Negative	0	5A	Health	185	1.0630137	0
19 - 29	1st & 2nd	multiparity	Married	No Schooling	stage 1	Postive	0	5A	Preg/Breastfeeding	722	3.9041095	0
19 - 29	1st & 2nd	multiparity	Married	No Schooling	stage 1		0	5A	Health	231	4.4821916	0
19 - 29	1st & 2nd	Nulliparity or Primiparity	Married	No Schooling	Stages 2-4	Postive	0	5A	Health	871	6.3232875	0
>= 30	1st & 2nd	multiparity	Married	Primary school	stage 1	Postive	0	5A	Preg/Breastfeeding	630	4.0273972	0
>= 30	1st & 2nd	multiparity	Married	No Schooling	Stages 2-4	Negative	1	Other	Preg/Breastfeeding	506	8.3041096	0
19 - 29	1st & 2nd	multiparity	Married	Primary school	stage 1	Postive	0		Health	438	5.5671234	0
>= 30	1st & 2nd	multiparity	Married	No Schooling	stage 1	Postive	0	5A	Health	520	1.8657534	0
>= 30	1st & 2nd	multiparity	Married	No Schooling	stage 1	Postive	0	5A	Health	281	3.2931507	0
>= 30	1st & 2nd	multiparity	Married	Primary school	stage 1	Postive	1	5A	Health	113	7.871233	1
>= 30	1st & 2nd	multiparity	Married	Primary school	stage 1	Negative	1	5A	Health	402	4.7671232	0
>= 30	1st & 2nd	multiparity	Married	No Schooling	stage 1		0	5A	Health	493	.68219179	0
>= 30	1st & 2nd	multiparity	Married	Primary school	Stages 2-4	Postive	0	5A	Health	195	3.3041096	0
>= 30	1st & 2nd	multiparity	Married	Primary school	Stages 2-4	Negative	0	5A	Health	485	3.1068494	0
>= 30	1st & 2nd	multiparity	Married	No Schooling	stage 1	Postive	0	5A	Preg/Breastfeeding	978	3.7342465	0
19 - 29	1st & 2nd	Nulliparity or Primiparity	Married	No Schooling	stage 1	Postive	1	5A	Health	379	5.8876715	0
19 - 29	1st & 2nd	Nulliparity or Primiparity	Married	No Schooling	stage 1	Negative	1	5A	Health	587	4.9095888	0
>= 30	1st & 2nd	multiparity	Married	No Schooling	Stages 2-4	Postive	0	5A	Health	613	5.0821919	0
>= 30	1st & 2nd	multiparity	Married	Primary school	stage 1	Postive	0	5A	Preg/Breastfeeding	606	1.3753425	0
19 - 29	3rd	multiparity	Married	No Schooling	stage 1	Postive	0	5A		686	2.8027396	0
19 - 29	3rd	multiparity	Married	Primary school	Stages 2-4	Negative	0	5A	Health	663	6.4739728	0
19 - 29	3rd	multiparity	Married	No Schooling	stage 1	Postive	1	5A	Preg/Breastfeeding	792	3.1369863	0
>= 30	1st & 2nd	multiparity	Married	No Schooling	Stages 2-4	Negative	1	5A	Preg/Breastfeeding	560	7.1534247	0
>= 30	3rd	multiparity	Married	Primary school	stage 1		0	5A	Health	734	6.2931509	0
19 - 29	1st & 2nd	Nulliparity or Primiparity	Not married	Primary school	Stages 2-4		0	5A	Health	408	10.254794	1
>= 30	1st & 2nd	Nulliparity or Primiparity	Married	Primary school	stage 1		0	5A	Preg/Breastfeeding		.64109588	0
>= 30	1st & 2nd	multiparity	Married	No Schooling	Stages 2-4	Negative	1	5A	Health	359	5.6931505	0
19 - 29	3rd	multiparity	Not married	No Schooling	stage 1		0	5A	Preg/Breastfeeding	611	2.5945206	0
>= 30	1st & 2nd	multiparity	Married	No Schooling	stage 1	Postive	0	5A	Preg/Breastfeeding	407	4.7835617	0
19 - 29	1st & 2nd	multiparity	Not married	No Schooling	stage 1	Negative	0	5A	Preg/Breastfeeding	915	1.1178082	0
>= 30	1st & 2nd	multiparity	Married	No Schooling	stage 1		0	5A	Health	869	9.4931507	0
19 - 29	1st & 2nd	Nulliparity or Primiparity	Married	Primary school	stage 1	Postive	0	5A	Health	765	1.4821918	0
>= 30	1st & 2nd	multiparity	Married	No Schooling	stage 1		0	5A	Health	536	5.4958906	0
>= 30	1st & 2nd	multiparity	Married	No Schooling	stage 1	Postive	0	5A	Health	782	5.8136988	0
>= 30	1st & 2nd	multiparity	Married	No Schooling	stage 1		0		Preg/Breastfeeding	486	4.1479454	0
>= 30	1st & 2nd	multiparity	Married	Primary school	stage 1	Postive	0	5A	Preg/Breastfeeding	555	4.3589039	0
19 - 29	1st & 2nd	Nulliparity or Primiparity	Married	Primary school	Stages 2-4	Postive	0	5A	Health	430	1.9013698	0
>= 30	3rd	multiparity	Married	No Schooling	stage 1	Postive	0	5A	Health	646	2.6273973	0
>= 30	1st & 2nd	multiparity	Married	No Schooling	stage 1		0	5A	Health	472	6.178082	0
>= 30	1st & 2nd	multiparity	Married	No Schooling	Stages 2-4		0	5A	Health	262	1.2657534	0
>= 30	1st & 2nd	multiparity	Married	No Schooling	stage 1		0	5A	Health	614	.76712328	0
>= 30	3rd	multiparity	Married	No Schooling	stage 1	Postive	0	5A	Health	365	4.419178	0
>= 30	1st & 2nd	multiparity	Married	No Schooling	stage 1	Negative	0	5A	Health	691	3.4356165	0
>= 30	1st & 2nd	multiparity	Married	Primary school	stage 1	Postive	0		Health	617	6.7917809	0
19 - 29	1st & 2nd	multiparity	Married	No Schooling	stage 1	Negative	0	5A	Health	706	5.8465753	0
19 - 29	1st & 2nd	Nulliparity or Primiparity	Married	No Schooling	Stages 2-4		0		Health	671	1.4027398	0
19 - 29	3rd	multiparity	Married	No Schooling	stage 1	Negative	0	5A	Health	510	6.5260272	0
19 - 29	3rd	multiparity	Married	No Schooling	stage 1	Postive	0	5A	Health	522		0
19 - 29	3rd	multiparity	Married	No Schooling	stage 1	Postive	0	5A	Health	306	2.4465754	0
>= 30	3rd	multiparity	Married	No Schooling	stage 1	Postive	0	5A	Health	252	1.0328767	0
>= 30	1st & 2nd	multiparity	Married	No Schooling	stage 1	Postive	0	Other	Health	254	5.1369863	0
>= 30	1st & 2nd	multiparity	Married	No Schooling	stage 1	Postive	0	5A	Health	356	6.5452056	0
>= 30	1st & 2nd	multiparity	Married	Primary school	stage 1	Postive	0	5A		656	3.4082191	0
19 - 29	1st & 2nd	Nulliparity or Primiparity	Married	Primary school	stage 1	Postive	0	5A	Preg/Breastfeeding	232	.36164382	1
19 - 29	1st & 2nd	multiparity	Married	Primary school	stage 1	Postive	0	5A	Health	833	4.9643836	0
>= 30	1st & 2nd	multiparity	Married	No Schooling	Stages 2-4		1	5A	Health	254	3.3041096	0
19 - 29	1st & 2nd	multiparity	Married	Primary school	stage 1		0	5A	Preg/Breastfeeding	825	2.4712329	0
>= 30	1st & 2nd	multiparity	Married	Primary school	Stages 2-4	Postive	0	Other	Preg/Breastfeeding	420	8.452055	0
19 - 29	1st & 2nd	Nulliparity or Primiparity	Married	Primary school	stage 1	Negative	0	5A	Preg/Breastfeeding	505	.43287671	0
>= 30	3rd	multiparity	Married	No Schooling	stage 1	Negative	1	5A	Preg/Breastfeeding	775	2.5616438	0
>= 30	1st & 2nd	Nulliparity or Primiparity	Married	Primary school	stage 1		1	5A	Preg/Breastfeeding	592	3.7616439	0
>= 30	3rd	multiparity	Married	No Schooling	stage 1	Postive	0	5A	Preg/Breastfeeding	620	4.5643835	0
>= 30	1st & 2nd	multiparity	Married	No Schooling	stage 1		0		Preg/Breastfeeding	463	3.8739727	0
>= 30	1st & 2nd	multiparity	Married	Primary school	Stages 2-4	Postive	0	5A	Health	735	11.10685	0
>= 30	1st & 2nd	multiparity	Married	Primary school	stage 1	Postive	1	5A	Health	533		0
>= 30	1st & 2nd	multiparity	Married	No Schooling	stage 1	Postive	0	5A	Health	717	2.6273973	0
>= 30	1st & 2nd	multiparity	Married	Primary school	Stages 2-4	Postive	0	Other	Health	530	8.7616434	0
19 - 29	1st & 2nd	multiparity	Married	Primary school	stage 1	Negative	0	5A	Health	379	1.0054795	0
19 - 29	1st & 2nd	multiparity	Married	No Schooling	stage 1	Negative	0	5A		207	1.2328767	0
>= 30	3rd	multiparity	Married	No Schooling	stage 1	Postive	0	5A	Preg/Breastfeeding	648	5.8328767	0
>= 30	1st & 2nd	multiparity	Married	Primary school	Stages 2-4	Postive	0	5A	Health	193	4.6164384	0
>= 30	1st & 2nd	Nulliparity or Primiparity	Married	No Schooling	stage 1					521		0
19 - 29	1st & 2nd	multiparity	Married	Primary school	Stages 2-4		0	5A	Health	289	1.860274	0
19 - 29	1st & 2nd	multiparity	Married	No Schooling	stage 1	Postive	0		Health	482	4.1999998	0
>= 30	1st & 2nd	Nulliparity or Primiparity	Married	Primary school	stage 1	Postive	0	5A	Preg/Breastfeeding	273	2.4082191	0
19 - 29	1st & 2nd	Nulliparity or Primiparity	Married	No Schooling	stage 1	Postive	0	5A	Health	398	3.2931507	0
>= 30	1st & 2nd	multiparity	Married	No Schooling	stage 1	Postive	0	5A	Preg/Breastfeeding	1221	2.6849315	0
>= 30	1st & 2nd	multiparity	Married	No Schooling	stage 1		0	5A	Preg/Breastfeeding	721	2.0986302	0
>= 30	1st & 2nd	multiparity	Married	Primary school	stage 1	Negative	0	5A	Health	547	5.5561643	0
>= 30	1st & 2nd	multiparity	Married	No Schooling	stage 1	Postive	0	5A	Health	605	5.6191783	0
19 - 29	1st & 2nd	multiparity	Married	No Schooling	stage 1	Postive	0	5A	Health	702	1.1123288	0
>= 30	1st & 2nd	multiparity	Married	Primary school	stage 1		0	5A	Preg/Breastfeeding	496	3.2794521	0
19 - 29	1st & 2nd	Nulliparity or Primiparity	Married	Primary school	stage 1	Postive	0	5A	Health	559	1.8410959	0
>= 30	3rd	multiparity	Married	No Schooling	stage 1	Postive	0	5A	Health	1036	6.6630139	0
>= 30	1st & 2nd	Nulliparity or Primiparity	Married	Primary school	stage 1	Postive	1	5A	Health	539	3.0520549	0
>= 30	1st & 2nd	multiparity	Married	No Schooling	stage 1	Postive	0	5A	Health	699	6.6767125	0
>= 30	1st & 2nd	multiparity	Married	No Schooling	stage 1	Postive	0	5A	Health	441	4.468493	0
>= 30	3rd	multiparity	Married	No Schooling	Stages 2-4	Postive	0	5A	Health	391	4.2054796	0
19 - 29	1st & 2nd	Nulliparity or Primiparity	Married	Primary school	Stages 2-4	Negative	1	5A	Health	441	3.7561643	0
19 - 29	1st & 2nd	multiparity	Married	No Schooling	stage 1	Negative	0	5A	Health	782	1.7205479	0
>= 30	1st & 2nd	multiparity	Married	No Schooling	stage 1		0	5A	Health	364	7.6821918	0
19 - 29	1st & 2nd	Nulliparity or Primiparity	Not married	Primary school	stage 1		1	5A	Health	342	4.6410961	0
19 - 29	1st & 2nd	Nulliparity or Primiparity	Married	Primary school	Stages 2-4	Negative	0	5A	Health	364	7.5287671	0
>= 30	1st & 2nd	multiparity	Married	No Schooling	stage 1	Postive	1	5A	Preg/Breastfeeding	646	2.2739725	0
19 - 29	3rd	multiparity	Married	No Schooling	stage 1		0	5A	Preg/Breastfeeding	541	3.6465755	0
>= 30	1st & 2nd	multiparity	Married	Primary school	stage 1	Postive	0	5A	Health	535	4.6191783	0
>= 30	1st & 2nd	multiparity	Married	No Schooling	stage 1	Negative	0	5A	Health	640	7.0328765	0
19 - 29	1st & 2nd	multiparity	Married	No Schooling	Stages 2-4	Negative	0	5A	Health	472	4.3753424	0
>= 30	1st & 2nd	multiparity	Married	No Schooling	Stages 2-4	Postive	0	5A	Health	609	5.5999999	0
19 - 29	1st & 2nd	multiparity	Married	No Schooling	stage 1	Postive	1	5A	Preg/Breastfeeding	913	4.0465755	0
19 - 29	1st & 2nd	Nulliparity or Primiparity	Married	Primary school	stage 1	Negative	1	5A	Preg/Breastfeeding	806	4.6219177	0
>= 30	1st & 2nd	multiparity	Married	Primary school	Stages 2-4	Negative	0	5A	Preg/Breastfeeding	786	7.4876714	0
>= 30	3rd	multiparity	Married	No Schooling	stage 1	Postive	1	5A	Health	533	8.6000004	0
>= 30	1st & 2nd	multiparity	Married	No Schooling	Stages 2-4	Negative	0	5A	Health	667	1.6328768	0
19 - 29	3rd	multiparity	Married	No Schooling	stage 1	Postive	0	5A	Health	697	3.1945205	0
19 - 29	1st & 2nd	multiparity	Married	No Schooling	stage 1	Postive	0	Other	Preg/Breastfeeding	597	2.3972602	0
19 - 29	1st & 2nd	multiparity	Married	Primary school	stage 1	Postive	0	5A	Preg/Breastfeeding	667	2.9561644	0
>= 30	1st & 2nd	multiparity	Not married	No Schooling	stage 1		0	5A	Preg/Breastfeeding	480	2.2849314	0
19 - 29	1st & 2nd	Nulliparity or Primiparity	Not married	Primary school	Stages 2-4	Negative	0	5A	Health	559	5.1698632	0
19 - 29	1st & 2nd	Nulliparity or Primiparity	Married	Primary school	stage 1		1	5A	Preg/Breastfeeding	58	4.1123285	1
>= 30	1st & 2nd	multiparity	Married	Primary school	Stages 2-4	Postive	1	5A	Health	475	10.221918	0
>= 30	3rd	multiparity	Married	Primary school	stage 1	Postive	0	5A	Preg/Breastfeeding	1266	3.8273973	0
>= 30	1st & 2nd	multiparity	Married	No Schooling	stage 1	Postive	0	5A	Health	639		0
>= 30	1st & 2nd	multiparity	Married	No Schooling	stage 1	Negative	1	5A	Preg/Breastfeeding	505	4.3917809	0
19 - 29	1st & 2nd	Nulliparity or Primiparity	Married	No Schooling	Stages 2-4	Postive	1	5A	Health	147	2.410959	1
19 - 29	1st & 2nd	Nulliparity or Primiparity	Married	No Schooling	stage 1	Negative	0	5A	Health	609	4.1671233	0
>= 30	1st & 2nd	multiparity	Married	No Schooling	stage 1	Negative	1	5A	Preg/Breastfeeding	690	3.8246574	0
19 - 29	1st & 2nd	multiparity	Married	No Schooling	Stages 2-4	Negative	0	5A	Preg/Breastfeeding	98	5.2465754	1
19 - 29	1st & 2nd	Nulliparity or Primiparity	Married	Primary school	Stages 2-4	Negative	0	5A	Health	781	6.1232877	0
>= 30	1st & 2nd	multiparity	Married	No Schooling	stage 1	Postive	0	5A	Health	770	6.369863	0
19 - 29	1st & 2nd	Nulliparity or Primiparity	Married	Primary school	stage 1	Postive	0	5A	Health	410	1.4630136	0
>= 30	1st & 2nd	multiparity	Married	Primary school	Stages 2-4	Postive	0	5A	Health	424	6.0054793	0
19 - 29	1st & 2nd	multiparity	Married	No Schooling	stage 1	Postive	0	5A	Preg/Breastfeeding	697	4.4849315	0
19 - 29	1st & 2nd	Nulliparity or Primiparity	Married	No Schooling	stage 1	Postive	0	5A	Preg/Breastfeeding	477	2.958904	0
19 - 29	3rd	Nulliparity or Primiparity	Married	No Schooling	stage 1		0	5A	Health	997	5.4273973	0
>= 30	1st & 2nd	multiparity	Married	No Schooling	stage 1	Postive	0	5A	Preg/Breastfeeding	258	5.7616439	0
>= 30	3rd	multiparity	Married	No Schooling	stage 1	Postive	0	5A	Health	626	7.2767124	0
>= 30	1st & 2nd	multiparity	Married	No Schooling	stage 1		0	5A	Preg/Breastfeeding	291	2.0520549	0
19 - 29	1st & 2nd	multiparity	Married	No Schooling	stage 1	Postive	0	5A	Health	570	2.1671233	0
>= 30	1st & 2nd	multiparity	Married	Primary school	Stages 2-4		0	5A	Preg/Breastfeeding	660	4.0328765	0
19 - 29	1st & 2nd	Nulliparity or Primiparity	Married	Primary school	Stages 2-4		0	5A	Health	337	.96164382	0
19 - 29	1st & 2nd	multiparity	Married	No Schooling	stage 1	Negative	0	5A	Preg/Breastfeeding	40	.90684932	1
>= 30	3rd	multiparity	Not married	Primary school	Stages 2-4	Postive	0	5A	Health	231	.8849315	1
19 - 29	3rd	multiparity	Married	No Schooling	stage 1	Postive	0	5A	Health	605	5.9534245	0
>= 30	1st & 2nd	Nulliparity or Primiparity	Married	Primary school	stage 1	Negative	0	5A	Health	26	.59452057	0
>= 30	1st & 2nd	multiparity	Married	No Schooling	stage 1	Negative	0	5A	Health	596	8.8958902	0
19 - 29	1st & 2nd	multiparity	Married	No Schooling	stage 1	Postive	0	5A	Health	596	1.5534247	0
>= 30	1st & 2nd	multiparity	Married	No Schooling	stage 1	Postive	0	Other	Health	639	7.1561642	0
>= 30	1st & 2nd	multiparity	Married	No Schooling	Stages 2-4	Postive	1	5A	Health	444	9.065753	0
>= 30	1st & 2nd	multiparity	Married	Primary school	stage 1	Postive	1	5A	Health	143	8.967123	0
19 - 29	1st & 2nd	Nulliparity or Primiparity	Married	No Schooling	stage 1	Negative	0	5A	Health	631	9.8328772	0
>= 30	1st & 2nd	multiparity	Married	No Schooling	stage 1	Postive	0	5A	Preg/Breastfeeding	516	5.9726028	0
>= 30	1st & 2nd	multiparity	Married	No Schooling	stage 1	Postive	0	5A	Health	761	7.1369863	0
>= 30	1st & 2nd	multiparity	Married	No Schooling	stage 1	Postive	0	Other	Health	698	6.8328767	0
>= 30	1st & 2nd	multiparity	Not married	Primary school	stage 1	Postive	0	5A	Preg/Breastfeeding	307	5.2958903	1
>= 30	1st & 2nd	multiparity	Married	No Schooling	stage 1	Negative	0	5A	Health	748	2.5506849	0
>= 30	1st & 2nd	multiparity	Married	Primary school	stage 1		0	5A	Health	575		0
>= 30	3rd	multiparity	Married	No Schooling	Stages 2-4		0	5A	Health	718	2.9287672	0
>= 30	1st & 2nd	Nulliparity or Primiparity	Married	Primary school	Stages 2-4	Negative	0	5A	Health	81	1.9561644	1
19 - 29	3rd	multiparity	Married	No Schooling	stage 1	Postive	0	5A	Preg/Breastfeeding	670	1.939726	0
19 - 29	1st & 2nd	multiparity	Married	No Schooling	stage 1	Postive	0	5A	Preg/Breastfeeding	434	2.6054795	0
19 - 29	1st & 2nd	Nulliparity or Primiparity	Married	Primary school	Stages 2-4	Negative	0	5A	Health	177	9.6191778	1
19 - 29	3rd	multiparity	Married	No Schooling	stage 1	Postive	1	5A	Preg/Breastfeeding	389	2.8849316	0
>= 30	1st & 2nd	Nulliparity or Primiparity	Married	No Schooling	stage 1	Postive	0	5A	Health	370	2.3534245	0
>= 30	1st & 2nd	multiparity	Married	No Schooling	stage 1	Negative	0	5A	Preg/Breastfeeding	554	7.5506849	0
19 - 29	1st & 2nd	Nulliparity or Primiparity	Married	No Schooling	stage 1	Postive	0	5A	Preg/Breastfeeding	703	2.9397261	0
19 - 29	1st & 2nd	multiparity	Married	No Schooling	stage 1	Negative	0	5A	Preg/Breastfeeding	639	3.6438355	0
>= 30	1st & 2nd	multiparity	Married	No Schooling	Stages 2-4	Postive	0	5A	Health	504	2.8931506	0
>= 30	1st & 2nd	Nulliparity or Primiparity	Married	Primary school	stage 1	Postive	1	5A	Health	388	2.3123288	0
19 - 29	1st & 2nd	Nulliparity or Primiparity	Married	Primary school	stage 1		0	5A	Health	320	1.6712328	0
>= 30	1st & 2nd	multiparity	Not married	No Schooling	stage 1		1	5A	Health	126	.63013697	1
>= 30	1st & 2nd	Nulliparity or Primiparity	Married	Primary school	stage 1	Negative	0	5A	Preg/Breastfeeding	325	4.1424656	0
>= 30	1st & 2nd	multiparity	Married	No Schooling	stage 1	Postive	1	5A	Health	206	1.5726027	0
>= 30	1st & 2nd	multiparity	Married	No Schooling	Stages 2-4	Postive	0	5A	Health		7.8821917	0
>= 30	3rd	multiparity	Married	No Schooling	Stages 2-4		0	5A	Health	821	5.8767123	0
19 - 29	1st & 2nd	Nulliparity or Primiparity	Married	No Schooling	stage 1		0	5A	Preg/Breastfeeding	621	2.1753426	0
>= 30	3rd	multiparity	Married	Primary school	stage 1	Postive	0	5A	Preg/Breastfeeding	339	4.1095891	0
>= 30	1st & 2nd	multiparity	Married	No Schooling	stage 1		0	5A	Health	494	8.1397257	0
>= 30	1st & 2nd	multiparity	Married	No Schooling	stage 1	Postive	0	5A	Preg/Breastfeeding	493	1.2630137	0
>= 30	1st & 2nd	multiparity	Married	No Schooling	stage 1	Postive	0	5A	Health	687	1.9287671	0
19 - 29	1st & 2nd	Nulliparity or Primiparity	Married	Primary school	stage 1	Postive	1	5A	Preg/Breastfeeding	957		0
19 - 29	1st & 2nd	multiparity	Married	No Schooling	stage 1	Postive	1	5A	Health	334	3.3863013	0
>= 30	1st & 2nd	multiparity	Married	No Schooling	stage 1	Postive	1	5A	Health	293	10.224657	0
19 - 29	1st & 2nd	multiparity	Married	No Schooling	stage 1	Postive	0	5A	Health	164	1.2958905	1
>= 30	1st & 2nd	multiparity	Married	No Schooling	stage 1	Postive	0	5A	Health	611	4.3534245	0
>= 30	1st & 2nd	multiparity	Married	No Schooling	stage 1	Postive	0	5A	Preg/Breastfeeding	711	2.0630138	0
>= 30	1st & 2nd	multiparity	Married	No Schooling	Stages 2-4	Postive	0		Health	788	7.8876715	0
>= 30	1st & 2nd	multiparity	Married	No Schooling	stage 1		0	5A	Health	730	7.290411	0
19 - 29	3rd	Nulliparity or Primiparity	Married	Primary school	stage 1	Postive	0	5A	Preg/Breastfeeding	572	1.7397261	0
19 - 29	1st & 2nd	Nulliparity or Primiparity	Married	Primary school	stage 1	Postive	0	5A	Preg/Breastfeeding	1382	4.3643837	0
19 - 29	3rd	multiparity	Married	Primary school	stage 1	Negative	0	5A	Preg/Breastfeeding	556	6.4876714	0
>= 30	3rd	multiparity	Married	No Schooling	stage 1	Postive	0	5A	Health	466	8.7534246	0
19 - 29	1st & 2nd	multiparity	Not married	No Schooling	stage 1		1	5A	Preg/Breastfeeding	522	2.8	0
>= 30	1st & 2nd	multiparity	Not married	Primary school	Stages 2-4	Postive	0	5A	Preg/Breastfeeding	702	3.8931506	0
>= 30	1st & 2nd	multiparity	Married	No Schooling	stage 1		0	5A	Preg/Breastfeeding	791	4.1671233	0
>= 30	1st & 2nd	multiparity	Not married	No Schooling	Stages 2-4	Postive	0	5A	Health	233	2.8191781	0
>= 30	3rd	multiparity	Married	No Schooling	stage 1	Postive	0	5A	Health	311	3.4356165	0
>= 30	1st & 2nd	multiparity	Married	Primary school	Stages 2-4	Postive	0	5A	Health	636	5.3068495	0
>= 30	1st & 2nd	Nulliparity or Primiparity	Married	Primary school	Stages 2-4	Negative	1	5A	Health	662	8.3342466	0
>= 30	1st & 2nd	multiparity	Not married	No Schooling	Stages 2-4		0	5A	Health	839	6.5369864	0
19 - 29	3rd	multiparity	Married	No Schooling	stage 1		0	5A	Preg/Breastfeeding	552	2.2082193	0
>= 30	1st & 2nd	Nulliparity or Primiparity	Not married	Primary school	Stages 2-4	Postive	0	5A	Health	709	1.3205479	0
>= 30	1st & 2nd	multiparity	Married	No Schooling	stage 1	Negative	0	5A	Preg/Breastfeeding	442	5.4602737	0
>= 30	1st & 2nd	multiparity	Married	Primary school	stage 1	Negative		5A	Health	650	4.7369862	0
>= 30	1st & 2nd	multiparity	Married	No Schooling	stage 1	Negative				669		0
>= 30	1st & 2nd	multiparity	Married	No Schooling	stage 1	Postive	0	5A	Health	439	1.7369863	0
19 - 29	1st & 2nd	Nulliparity or Primiparity	Married	Primary school	stage 1	Negative	0	5A	Preg/Breastfeeding	758	4.0657535	0
>= 30	1st & 2nd	multiparity	Married	No Schooling	stage 1	Postive	0	5A	Preg/Breastfeeding	703	6.0684934	0
19 - 29	1st & 2nd	multiparity	Married	No Schooling	stage 1		0	5A	Preg/Breastfeeding	739	4.8027396	0
>= 30	1st & 2nd	multiparity	Married	No Schooling	stage 1		0	5A	Health	162	1.0712329	1
19 - 29	3rd	Nulliparity or Primiparity	Married	No Schooling	stage 1	Postive	0	5A	Preg/Breastfeeding	1008	2.6794519	0
>= 30	3rd	multiparity	Married	No Schooling	stage 1	Postive	0	5A	Preg/Breastfeeding	632	3.0986302	0
>= 30	1st & 2nd	multiparity	Married	No Schooling	stage 1	Postive	0	5A	Preg/Breastfeeding	561	4.468493	1
19 - 29	1st & 2nd	multiparity	Married	Primary school	stage 1	Postive	0	5A	Preg/Breastfeeding	820	4.7972603	0
19 - 29	1st & 2nd	multiparity	Married	No Schooling	stage 1	Negative	0	5A	Health	980	.50136983	0
>= 30	1st & 2nd	multiparity	Not married	Primary school	stage 1		0	5A	Health	211	1.2547945	0
19 - 29	1st & 2nd	multiparity	Married	No Schooling	stage 1	Negative	0	5A	Preg/Breastfeeding	451	4.2739725	0
>= 30	1st & 2nd	multiparity	Married	No Schooling	stage 1	Postive	0	5A	Preg/Breastfeeding	742	3.2520547	0
>= 30	1st & 2nd	multiparity	Married	Primary school	stage 1	Negative	0	5A	Health	433	1.3315068	0
>= 30	1st & 2nd	multiparity	Married	No Schooling	Stages 2-4	Postive	1	5A	Preg/Breastfeeding	674	5.1013699	0
19 - 29	1st & 2nd	multiparity	Married	No Schooling	stage 1	Postive	0	5A	Preg/Breastfeeding	853	2.8109589	0
>= 30	1st & 2nd	multiparity	Married	No Schooling	stage 1	Postive	1	5A	Health	408	5.758904	0
>= 30	1st & 2nd	multiparity	Married	No Schooling	stage 1	Postive	0	5A	Preg/Breastfeeding	811	2.9561644	0
19 - 29	1st & 2nd	multiparity	Married	No Schooling	stage 1	Postive	0	5A	Preg/Breastfeeding	717	4.6246576	0
19 - 29	1st & 2nd	multiparity	Married	No Schooling	stage 1	Postive	0	5A	Preg/Breastfeeding	779	2.3835616	0
>= 30	1st & 2nd	multiparity	Married	No Schooling	stage 1	Postive	0	5A	Health	432	4.49863	0
19 - 29	1st & 2nd	multiparity	Married	Primary school	stage 1	Postive	0	5A	Preg/Breastfeeding	740	4.4082193	0
19 - 29	3rd	Nulliparity or Primiparity	Not married	No Schooling	stage 1	Postive	0	5A	Preg/Breastfeeding	463	3.410959	0
>= 30	1st & 2nd	multiparity	Married	No Schooling	stage 1	Postive	0	5A	Preg/Breastfeeding	926	4.7698631	0
19 - 29	1st & 2nd	multiparity	Married	No Schooling	Stages 2-4		0	5A	Health	936	1.7013699	0
19 - 29	3rd	multiparity	Married	Primary school	stage 1		0	5A	Preg/Breastfeeding	434	6.7917809	0
>= 30	3rd	multiparity	Married	No Schooling	Stages 2-4		0	5A	Health	496	1.2657534	1
>= 30		multiparity	Married	No Schooling	stage 1	Negative	0	5A	Health	605	3.630137	0
19 - 29	1st & 2nd	Nulliparity or Primiparity	Married	Primary school	stage 1	Negative	1	5A	Preg/Breastfeeding	403	4.0027399	0
>= 30	1st & 2nd	multiparity	Married	No Schooling	stage 1	Postive	1	5A	Preg/Breastfeeding	260	7.5123286	0
>= 30	1st & 2nd	multiparity	Married	No Schooling	stage 1	Postive	0	5A	Preg/Breastfeeding		4.9726028	0
>= 30	1st & 2nd	multiparity	Married	Primary school	stage 1	Negative	0	5A	Health	817	2.9890411	0
>= 30	1st & 2nd	multiparity	Married	No Schooling	Stages 2-4	Postive	0	5A	Health	761	5.4109588	0
>= 30	1st & 2nd	multiparity	Married	Primary school	stage 1	Postive	0	5A	Health	941	8.7479448	0
>= 30	1st & 2nd	multiparity	Married	No Schooling	Stages 2-4	Postive	0	5A	Health	225		0
19 - 29	1st & 2nd	multiparity	Married	No Schooling	Stages 2-4	Postive	0	5A	Health	512	4.8849316	0
>= 30	1st & 2nd	multiparity	Married	Primary school	Stages 2-4	Postive	0	5A	Health	441	2.4657533	0
19 - 29	1st & 2nd	Nulliparity or Primiparity	Married	No Schooling	stage 1	Postive	0	5A	Preg/Breastfeeding	426	2.5671232	0
>= 30	3rd	multiparity	Married	Primary school	stage 1	Negative	0	5A	Preg/Breastfeeding	560	2.2054794	0
19 - 29	1st & 2nd	multiparity	Married	No Schooling	stage 1	Postive	1	5A	Preg/Breastfeeding	469	3.1753426	0
>= 30	1st & 2nd	multiparity	Married	Primary school	stage 1	Postive	0	5A	Health	613	.81095892	0
>= 30	1st & 2nd	multiparity	Married	No Schooling	Stages 2-4		0	5A	Health	189	3.6136987	0
19 - 29	1st & 2nd	Nulliparity or Primiparity	Married	Primary school	stage 1		1	5A	Health	586	1.2	0
>= 30	1st & 2nd	multiparity	Married	Primary school	stage 1	Postive	0	5A	Preg/Breastfeeding	634	4.6219177	0
19 - 29	1st & 2nd	Nulliparity or Primiparity	Married	No Schooling	stage 1	Postive	0	5A	Preg/Breastfeeding	884	4.630137	0
>= 30	1st & 2nd	multiparity	Married	No Schooling	stage 1		0	5A	Preg/Breastfeeding	573	2.2219179	1
19 - 29	1st & 2nd	multiparity	Married	No Schooling	stage 1		0	5A	Health	698	.5479452	0
19 - 29	1st & 2nd	multiparity	Married	No Schooling	stage 1	Postive	0	5A	Preg/Breastfeeding	481	4.7041097	0
19 - 29	1st & 2nd	multiparity	Married	No Schooling	stage 1		0	5A	Health	983	6.6356163	0
>= 30	1st & 2nd	Nulliparity or Primiparity	Married	Primary school	Stages 2-4		1	5A	Health	528	7.9452057	0
19 - 29	1st & 2nd	Nulliparity or Primiparity	Married	Primary school	Stages 2-4	Postive	0	5A	Health	510	.64931506	0
19 - 29	1st & 2nd	Nulliparity or Primiparity	Married	No Schooling	stage 1	Postive	0	5A	Preg/Breastfeeding	442	2.7643836	0
19 - 29	1st & 2nd	Nulliparity or Primiparity	Married	No Schooling	stage 1	Postive	1	5A	Preg/Breastfeeding	599	4.3041096	0
>= 30	1st & 2nd	multiparity	Married	No Schooling	stage 1	Postive	0	5A	Health	301	1.9095891	0
19 - 29	3rd	Nulliparity or Primiparity	Married	Primary school	stage 1		0	5A	Health	603	8.7863016	0
19 - 29	1st & 2nd	multiparity	Married	Primary school	stage 1	Postive	0	5A	Preg/Breastfeeding	658	5.0904112	1
19 - 29	1st & 2nd	multiparity	Married	Primary school	stage 1	Negative	0	5A	Preg/Breastfeeding	585	1.8164383	1
>= 30	1st & 2nd	multiparity	Married	Primary school	Stages 2-4	Postive	1	5A	Health	342	4.0301371	0
19 - 29	1st & 2nd	multiparity	Married	No Schooling	stage 1	Negative	0	5A	Preg/Breastfeeding	862	3.2575343	0
19 - 29	1st & 2nd	Nulliparity or Primiparity	Married	No Schooling	stage 1		0	5A	Health	561	1.5671233	0
19 - 29	1st & 2nd	multiparity	Married	Primary school	stage 1	Postive	0	5A	Preg/Breastfeeding	501	2.4712329	0
>= 30	1st & 2nd	multiparity	Married	No Schooling	stage 1	Postive	0	Other	Health	488	7.2684932	0
>= 30	1st & 2nd	multiparity	Married	Primary school	stage 1	Postive	1	5A	Health	511	7.0082192	0
>= 30	3rd	multiparity	Married	No Schooling	stage 1	Postive	1	5A	Health	462	5.8246574	1
19 - 29	1st & 2nd	Nulliparity or Primiparity	Not married	Primary school	stage 1	Postive	0	5A	Health	519	2.1561644	0
>= 30	3rd	multiparity	Married	Primary school	Stages 2-4	Postive	0	5A	Preg/Breastfeeding	434	4.8438358	0
19 - 29	1st & 2nd	multiparity	Married	No Schooling	stage 1	Negative	0	5A	Preg/Breastfeeding	1208	3.1753426	0
19 - 29	1st & 2nd	Nulliparity or Primiparity	Married	Primary school	stage 1		0	5A	Preg/Breastfeeding	789	3.6328766	0
19 - 29	1st & 2nd	multiparity	Married	No Schooling	stage 1	Postive	0	5A	Preg/Breastfeeding	522	1.8082192	0
19 - 29	1st & 2nd	Nulliparity or Primiparity	Married	Primary school	stage 1		0	5A	Health	402	1.9150685	0
>= 30	1st & 2nd	multiparity	Married	Primary school	Stages 2-4		0	5A	Health	356	2.7808218	0
>= 30	1st & 2nd	multiparity	Married	No Schooling	Stages 2-4		0	5A	Health	413	8.9424658	0
>= 30	1st & 2nd	multiparity	Married	No Schooling	stage 1	Postive	1	5A	Preg/Breastfeeding	647	4.9753423	0
>= 30	1st & 2nd	multiparity	Married	No Schooling	Stages 2-4	Postive	0	5A	Preg/Breastfeeding	593	4.838356	0
19 - 29	1st & 2nd	multiparity	Not married	Primary school	stage 1	Postive	0	5A	Preg/Breastfeeding	663	1.8356165	0
19 - 29	1st & 2nd	multiparity	Married	Primary school	Stages 2-4	Negative	0	5A	Health	521	.5178082	0
>= 30	1st & 2nd	multiparity	Married	No Schooling	Stages 2-4	Postive	0	5A	Health	499	5.5041094	0
>= 30	1st & 2nd	multiparity	Married	No Schooling	stage 1	Postive	0	5A	Preg/Breastfeeding	429	1.4356165	1
>= 30	1st & 2nd	multiparity	Married	Primary school	stage 1	Postive	0	5A	Health	589	2.0054793	0
>= 30	1st & 2nd	multiparity	Not married	No Schooling	stage 1	Postive	0	5A	Health	1128	5.8849316	0
19 - 29	1st & 2nd	multiparity	Married	No Schooling	stage 1	Postive	0	5A	Health	833	3.2191782	0
>= 30	1st & 2nd	multiparity	Married	Primary school	stage 1	Postive	0	5A	Health	308	3.9123287	0
>= 30	3rd	multiparity	Married	Primary school	stage 1	Postive	1	5A	Health	188	4.2794518	0
>= 30	1st & 2nd	Nulliparity or Primiparity	Married	No Schooling	stage 1	Negative	0	5A	Preg/Breastfeeding	472	8.8767128	0
>= 30	1st & 2nd	multiparity	Married	No Schooling	stage 1		0	5A	Health	871	3.8602741	0
19 - 29		Nulliparity or Primiparity	Married	No Schooling	stage 1	Negative	0	5A	Health	759	7.0219178	0
19 - 29	1st & 2nd	Nulliparity or Primiparity	Married	No Schooling	stage 1	Postive	0	5A	Preg/Breastfeeding	993	5.3150687	0
>= 30	1st & 2nd	multiparity	Married	No Schooling	stage 1	Negative	0	5A	Health	430	.70136988	0
>= 30	1st & 2nd	multiparity	Married	Primary school	stage 1		0	Other	Health	301	6.4876714	0
19 - 29	1st & 2nd	multiparity	Married	Primary school	stage 1		1	Other	Health	343	2.2684932	0
>= 30	1st & 2nd	multiparity	Married	No Schooling	stage 1	Postive	0	5A	Preg/Breastfeeding	343	3.0356164	0
>= 30	1st & 2nd	multiparity	Married	Primary school	stage 1	Postive	0	5A	Preg/Breastfeeding	786	5.2246575	0
19 - 29	1st & 2nd	multiparity	Married	No Schooling	stage 1	Postive	1	5A	Health	592	1.339726	0
19 - 29	1st & 2nd	multiparity	Married	No Schooling	stage 1	Postive	0	5A		261	.84657532	0
>= 30	1st & 2nd	multiparity	Married	No Schooling	stage 1	Postive	1	5A	Health	224	1.0438356	0
19 - 29	1st & 2nd	Nulliparity or Primiparity	Married	No Schooling	stage 1	Negative	0	5A	Preg/Breastfeeding	1146	2.8082192	0
19 - 29	1st & 2nd	multiparity	Married	Primary school	stage 1	Postive	0	5A	Preg/Breastfeeding	690	3.2958903	0
>= 30	1st & 2nd	multiparity	Married	No Schooling	stage 1	Negative	0	5A	Health	696	7.3424659	0
19 - 29	1st & 2nd	Nulliparity or Primiparity	Married	Primary school	Stages 2-4	Negative	0	5A	Health	524		0
>= 30	1st & 2nd	multiparity	Married	No Schooling	Stages 2-4		0	5A	Health	472	2.6876712	0
>= 30	1st & 2nd	multiparity	Married	Primary school	stage 1	Postive	0	5A	Health	348	6.5671234	0
19 - 29	1st & 2nd	multiparity	Married	No Schooling	stage 1	Postive	0	5A	Health	457	1.0630137	0
19 - 29	1st & 2nd	multiparity	Married	Primary school	Stages 2-4	Negative	0	5A	Health	670	1.2164384	0
19 - 29	1st & 2nd	multiparity	Married	Primary school	stage 1		1	5A	Health	1311	.54246575	0
19 - 29	1st & 2nd	Nulliparity or Primiparity	Married	No Schooling	stage 1	Postive	0	5A	Health	171	.87945205	0
>= 30	3rd	multiparity	Not married	No Schooling	stage 1		0	Other	Health	306	8.8684931	0
19 - 29	3rd	multiparity	Married	No Schooling	stage 1	Negative	1	5A	Health	603	3.0027397	1
>= 30	3rd	multiparity	Married	No Schooling	stage 1	Negative	0	5A	Preg/Breastfeeding	767	4.2301369	0
19 - 29	1st & 2nd	Nulliparity or Primiparity	Not married	Primary school	stage 1		0	5A	Health	351	5.1589041	0
19 - 29	1st & 2nd	Nulliparity or Primiparity	Married	No Schooling	stage 1	Negative	0	5A	Preg/Breastfeeding	864	5.049315	0
19 - 29	1st & 2nd	multiparity	Married	No Schooling	stage 1		0	5A	Preg/Breastfeeding	652	5.4410958	0
>= 30	1st & 2nd	multiparity	Married	Primary school	stage 1	Postive	0	5A	Health	350	4.5643835	0
>= 30	1st & 2nd	multiparity	Married	Primary school	stage 1	Postive	0	5A	Health	333	4.9972601	0
19 - 29	1st & 2nd	multiparity	Married	No Schooling	stage 1	Postive	0	5A	Health	831	.55342466	0
>= 30	1st & 2nd	multiparity	Married	No Schooling	stage 1	Postive	1	5A	Health		8	0
>= 30	1st & 2nd	multiparity	Married	No Schooling	stage 1	Postive	0	5A	Health	331	1.6520548	0
>= 30	3rd	multiparity	Married	No Schooling	stage 1	Postive	0	5A	Health	551	6.5232878	0
19 - 29	1st & 2nd	Nulliparity or Primiparity	Married	Primary school	stage 1	Postive	0	5A	Health	621	1.9479452	0
19 - 29	1st & 2nd	multiparity	Married	Primary school	stage 1	Postive	0	5A	Health	401	2.4931507	0
>= 30	1st & 2nd	Nulliparity or Primiparity	Married	Primary school	stage 1		1	5A	Health	644	5.4273973	0
>= 30	1st & 2nd	multiparity	Married	No Schooling	stage 1	Postive	0	Other	Health	588	6.50137	0
>= 30	1st & 2nd	multiparity	Married	No Schooling	stage 1		0	5A	Health	604	7.5260272	0
>= 30	1st & 2nd	multiparity	Married	Primary school	stage 1	Postive	1	5A	Health	350	5.4876714	0
>= 30	1st & 2nd	multiparity	Married	Primary school	stage 1	Postive	0	5A	Preg/Breastfeeding	640	5.2164383	0
>= 30	1st & 2nd	multiparity	Married	No Schooling	stage 1	Postive	1	5A	Preg/Breastfeeding	420	6.0438356	0
>= 30	1st & 2nd	multiparity	Married	No Schooling	stage 1	Postive	1	5A	Preg/Breastfeeding	764	7.5972605	0
>= 30	3rd	multiparity	Married	No Schooling	stage 1	Postive	0	5A	Health	443		0
19 - 29	1st & 2nd	Nulliparity or Primiparity	Married	No Schooling	stage 1		0	5A	Health	328	11.169863	1
>= 30	3rd	multiparity	Married	Primary school	stage 1	Postive	0	5A	Preg/Breastfeeding	802	3.7068493	0
>= 30	1st & 2nd	multiparity	Married	Primary school	stage 1		0	5A	Preg/Breastfeeding	760	4.5972605	0
>= 30	1st & 2nd	multiparity	Married	No Schooling	stage 1	Postive	0	5A	Health	268	6.5999999	0
19 - 29	1st & 2nd	Nulliparity or Primiparity	Married	No Schooling	stage 1	Postive	0	5A	Health	826	.81095892	0
>= 30	1st & 2nd	multiparity	Not married	No Schooling	stage 1	Negative	0	5A	Health	664	8.7369862	0
19 - 29	1st & 2nd	multiparity	Married	No Schooling	stage 1	Postive	0	5A	Preg/Breastfeeding	764	3.8246574	0
>= 30	1st & 2nd	multiparity	Married	Primary school	Stages 2-4		0	5A	Health	220	1.6547946	0
>= 30	1st & 2nd	multiparity	Married	No Schooling	stage 1	Postive	0	5A	Health	361	6.2958903	0
>= 30	1st & 2nd	multiparity	Married	No Schooling	Stages 2-4	Postive	0	5A	Health	415	10.30137	0
19 - 29	1st & 2nd	multiparity	Married	No Schooling	stage 1	Postive	0	5A	Preg/Breastfeeding	635	4.6219177	0
>= 30	3rd	multiparity	Married	No Schooling	stage 1	Negative	0		Health	618	6.049315	0
19 - 29	1st & 2nd	Nulliparity or Primiparity	Married	No Schooling	stage 1	Postive	0	5A	Preg/Breastfeeding	959	2.210959	0
19 - 29	3rd	multiparity	Married	No Schooling	stage 1	Postive	0	5A	Preg/Breastfeeding	476	2.4794521	0
19 - 29	3rd	Nulliparity or Primiparity	Married	Primary school	stage 1		0	5A	Preg/Breastfeeding	1264	2.4849315	0
19 - 29	1st & 2nd	Nulliparity or Primiparity	Married	Primary school	stage 1	Negative	1	5A	Preg/Breastfeeding	636	2.589041	0
19 - 29	1st & 2nd	multiparity	Married	Primary school	stage 1	Postive	0	5A	Preg/Breastfeeding	774	2.5123289	0
>= 30	1st & 2nd	multiparity	Married	No Schooling	stage 1	Postive	0	5A	Preg/Breastfeeding		7.3671231	0
19 - 29	1st & 2nd	multiparity	Married	Primary school	stage 1	Postive	0	5A	Preg/Breastfeeding	413	5.3671231	0
19 - 29	1st & 2nd	multiparity	Married	No Schooling	stage 1	Negative	0	5A	Health	762	1.2657534	0
>= 30	1st & 2nd	multiparity	Married	No Schooling	stage 1	Negative	0	5A	Health	699	1.8410959	0
>= 30	3rd	multiparity	Married	No Schooling	Stages 2-4		0	5A	Health	667	8.2027397	0
>= 30	1st & 2nd	multiparity	Married	Primary school	stage 1	Negative	1	5A	Health	541	6.9589043	0
>= 30	1st & 2nd	multiparity	Married	No Schooling	stage 1		0	5A	Health	63	6.3150687	1
19 - 29	1st & 2nd	multiparity	Married	No Schooling	stage 1		0	5A	Preg/Breastfeeding	459	4.547945	0
>= 30	1st & 2nd	multiparity	Married	No Schooling	stage 1	Postive	0	5A	Health	589	3.8465753	0
>= 30	1st & 2nd	multiparity	Married	No Schooling	stage 1		0	5A	Health	495	2.8219178	0
>= 30	1st & 2nd	multiparity	Married	No Schooling	stage 1	Postive	0	5A	Preg/Breastfeeding	1154	3.1890411	0
>= 30	3rd	multiparity	Married	No Schooling	Stages 2-4	Postive	0	5A	Health	286	1.1616439	0
19 - 29	1st & 2nd	multiparity	Married	Primary school	stage 1		0	5A	Preg/Breastfeeding	955	1.9123287	0
>= 30	1st & 2nd	multiparity	Married	Primary school	Stages 2-4		0	5A	Health	654	.55068493	0
19 - 29	1st & 2nd	multiparity	Married	Primary school	stage 1	Postive	0	5A	Health	624	.56438357	0
>= 30	1st & 2nd	multiparity	Married	No Schooling	Stages 2-4		0	5A	Health	607	2.6383562	0
>= 30	3rd	multiparity	Married	Primary school	Stages 2-4		0	5A	Health	607	3.6630137	0
19 - 29	1st & 2nd	Nulliparity or Primiparity	Married	No Schooling	Stages 2-4		0	5A	Health	526	.74246573	0
>= 30	1st & 2nd	multiparity	Married	No Schooling	stage 1	Postive	0	Other	Health	538	6.191781	1
19 - 29	3rd	multiparity	Married	No Schooling	stage 1	Negative	0	5A	Preg/Breastfeeding	1058	4.7945204	0
>= 30	3rd	multiparity	Married	No Schooling	Stages 2-4	Negative	1	5A	Preg/Breastfeeding	498	9.9205475	0
>= 30	1st & 2nd	multiparity	Married	Primary school	stage 1		1	5A	Health	912	.8849315	0
19 - 29	1st & 2nd	Nulliparity or Primiparity	Married	No Schooling	Stages 2-4		0	5A	Health	891	5.2657533	0
19 - 29	1st & 2nd	Nulliparity or Primiparity	Married	No Schooling	stage 1	Postive	0	5A	Preg/Breastfeeding	625	1.9232876	0
19 - 29	1st & 2nd	multiparity	Not married	No Schooling	stage 1		0	5A	Health	467	1.7260274	0
19 - 29	1st & 2nd	multiparity	Married	No Schooling	stage 1	Postive	0	5A	Health	578	7.9835615	0
>= 30	1st & 2nd	multiparity	Married	No Schooling	stage 1	Negative	1	5A	Preg/Breastfeeding	576	5.1041098	0
>= 30	3rd		Married	No Schooling	stage 1	Negative	0	5A	Preg/Breastfeeding	609	4.4904108	0
>= 30	1st & 2nd	multiparity	Married	No Schooling	Stages 2-4		1	5A	Health	254	2.0438356	0
19 - 29	3rd	multiparity	Married	No Schooling	stage 1	Postive	0	5A	Preg/Breastfeeding	603	2.6246576	0
>= 30	3rd	Nulliparity or Primiparity	Married	Primary school	stage 1	Negative	1	Other	Preg/Breastfeeding	238	5.5041094	0
>= 30	1st & 2nd	multiparity	Married	No Schooling	stage 1	Postive	0	5A	Health	1286	8.3780823	0
>= 30	1st & 2nd	multiparity	Married	No Schooling	stage 1	Negative	0	5A	Health	460	1.7561644	0
>= 30	1st & 2nd	multiparity	Married	No Schooling	stage 1	Postive	0		Preg/Breastfeeding	608	4.2712331	0
19 - 29	1st & 2nd	multiparity	Married	No Schooling	Stages 2-4		0	Other	Preg/Breastfeeding	485	7.5397263	0
>= 30	1st & 2nd	multiparity	Married	No Schooling	stage 1	Postive	0	5A	Preg/Breastfeeding	506	1.939726	1
19 - 29	3rd	multiparity	Married	No Schooling	Stages 2-4		0	5A	Health	334	6.9397259	0
19 - 29	1st & 2nd	Nulliparity or Primiparity	Married	No Schooling	stage 1	Negative	0	5A	Preg/Breastfeeding	521	4.0191779	0
>= 30	1st & 2nd	multiparity	Married	No Schooling	stage 1	Postive	0	5A	Health	442	8.0547943	0
19 - 29	1st & 2nd	multiparity	Married	Primary school	stage 1	Postive	1	5A	Preg/Breastfeeding	702	.69863015	1
>= 30	3rd	multiparity	Married	No Schooling	stage 1	Postive	0	5A	Health	342	1.2	0
>= 30	1st & 2nd	multiparity	Married	No Schooling	Stages 2-4	Negative	0	5A	Health	101	.52328765	0
19 - 29	1st & 2nd	multiparity	Married	No Schooling	Stages 2-4	Negative	0	5A	Preg/Breastfeeding	754	6.6986303	0
19 - 29	1st & 2nd	multiparity	Married	No Schooling	stage 1		0	5A	Health	834	5.3178082	0
19 - 29	1st & 2nd	multiparity	Married	Primary school	stage 1	Postive	1	5A	Preg/Breastfeeding	659	1.8958904	0
>= 30	1st & 2nd	multiparity	Not married	Primary school	Stages 2-4	Negative	0	5A	Health	419	5.9260273	0
19 - 29	1st & 2nd	multiparity	Married	No Schooling	Stages 2-4	Postive	0	5A	Health	350	2.3150685	1
19 - 29	1st & 2nd	Nulliparity or Primiparity	Married	Primary school	stage 1	Postive	1	5A	Preg/Breastfeeding	641	3.6520548	0
>= 30	3rd	multiparity	Married	No Schooling	Stages 2-4	Postive	0	5A	Health	107	1.1945206	1
>= 30	1st & 2nd	multiparity	Married	Primary school	stage 1	Postive	1	5A	Preg/Breastfeeding	346	5.531507	0
>= 30	1st & 2nd	multiparity	Married	No Schooling	stage 1	Postive	0	5A	Preg/Breastfeeding	540	9.8164387	0
19 - 29	1st & 2nd	Nulliparity or Primiparity	Married	Primary school	stage 1	Postive	1	5A	Preg/Breastfeeding	740	2.7068493	0
>= 30	1st & 2nd	multiparity	Married	No Schooling	stage 1	Postive	0	5A	Health	712	.51506847	0
>= 30	1st & 2nd	multiparity	Married	No Schooling	Stages 2-4	Postive	1	5A	Preg/Breastfeeding	265	2.8356164	0
19 - 29	1st & 2nd	Nulliparity or Primiparity	Married	No Schooling	stage 1	Postive	0	5A	Health	605	1.2136986	0
>= 30	1st & 2nd	multiparity	Married	No Schooling	Stages 2-4		0	5A	Health	960	.78082192	0
19 - 29	1st & 2nd	multiparity	Married	Primary school	stage 1	Postive	0	5A	Preg/Breastfeeding	419	6.4273973	0
>= 30	1st & 2nd	multiparity	Married	Primary school	stage 1	Postive	0	5A	Health	907	.90136987	0
>= 30	1st & 2nd	multiparity	Married	No Schooling	stage 1	Postive	1	5A	Health	1104	4.3424659	0
>= 30	3rd	multiparity	Married	Primary school	stage 1	Postive	1	5A	Preg/Breastfeeding	539	4.6958904	0
19 - 29	1st & 2nd	Nulliparity or Primiparity	Married	No Schooling	stage 1	Postive	1	5A	Health	649	2.4164383	0
>= 30	1st & 2nd	multiparity	Married	No Schooling	stage 1		0	5A	Health	358	.84931505	0
19 - 29	1st & 2nd	multiparity	Not married	No Schooling	stage 1		0	5A	Preg/Breastfeeding	801	1.7972603	0
>= 30	1st & 2nd	multiparity	Married	Primary school	Stages 2-4	Postive	1	Other	Health	349	12.635616	0
>= 30	1st & 2nd	multiparity	Married	No Schooling	stage 1	Postive	0	5A	Health	450	1.5589041	0
19 - 29	3rd	Nulliparity or Primiparity	Married	Primary school	Stages 2-4		0	5A	Health	642	2.7123287	0
19 - 29	1st & 2nd	Nulliparity or Primiparity	Married	Primary school	Stages 2-4		1	5A	Health	547	.83835614	0
>= 30	1st & 2nd	Nulliparity or Primiparity	Married	No Schooling	stage 1		1	5A	Health	675	5.2767124	0
19 - 29	3rd	multiparity	Married	No Schooling	stage 1	Postive	0	5A	Preg/Breastfeeding	344	3.4000001	0
19 - 29	1st & 2nd	Nulliparity or Primiparity	Married	Primary school	stage 1		0	5A	Health	679	.65479451	0
19 - 29		multiparity	Married	Primary school	stage 1	Postive	0	5A	Preg/Breastfeeding	648	6.3041096	0
19 - 29	1st & 2nd	Nulliparity or Primiparity	Married	Primary school	stage 1	Postive	0	5A	Preg/Breastfeeding	510	3.1561644	0
19 - 29	1st & 2nd	multiparity	Married	No Schooling	stage 1	Negative	0	5A	Preg/Breastfeeding	494	2.7671232	0
19 - 29	1st & 2nd	Nulliparity or Primiparity	Married	No Schooling	stage 1		0	5A	Health	514	.59178084	0
19 - 29	1st & 2nd	multiparity	Married	No Schooling	stage 1	Negative	0	5A	Preg/Breastfeeding	830	4.0712328	0
>= 30	1st & 2nd	multiparity	Not married	No Schooling	stage 1		0	5A	Preg/Breastfeeding	538	4.5835614	0
>= 30	3rd	multiparity	Married	No Schooling	stage 1		0	5A	Preg/Breastfeeding	588	3.1150684	0
19 - 29	1st & 2nd	multiparity	Married	No Schooling	stage 1		0	5A	Health	143	3.2465754	1
>= 30	1st & 2nd	multiparity	Married	No Schooling	Stages 2-4	Postive	0	5A	Preg/Breastfeeding	488	9.5890408	0
>= 30	1st & 2nd	multiparity	Married	No Schooling	stage 1	Postive	0	5A	Health	447	.63287669	1
19 - 29	3rd	multiparity	Married	No Schooling	stage 1		0	5A	Health	233	4.2712331	1
>= 30	1st & 2nd	multiparity	Married	No Schooling	stage 1		0	5A	Health	285	2.6410959	0
19 - 29	1st & 2nd	multiparity	Married	No Schooling	stage 1		1	5A	Health	758	1.2	0
>= 30	1st & 2nd	multiparity	Married	Primary school	stage 1	Postive	0	5A	Preg/Breastfeeding	871	4.5698628	0
>= 30	3rd	multiparity	Married	No Schooling	stage 1	Postive	0	5A	Preg/Breastfeeding	823	4.8465753	0
>= 30	1st & 2nd	multiparity	Married	No Schooling	stage 1	Postive	0	5A	Health	550	9.8630133	0
19 - 29	3rd	multiparity	Married	No Schooling	stage 1	Postive	1	5A	Health	213	.90684932	1
>= 30	1st & 2nd	multiparity	Married	No Schooling	stage 1	Postive	0	5A	Preg/Breastfeeding	463		0
>= 30	1st & 2nd	multiparity	Married	No Schooling	stage 1	Postive	0	5A	Health	560	2.9342465	0
19 - 29	1st & 2nd	Nulliparity or Primiparity	Married	Primary school	Stages 2-4	Postive	0	5A	Health	728	4.452055	0
>= 30	1st & 2nd	multiparity	Married	No Schooling	Stages 2-4		0	5A	Health	174	.68219179	0
19 - 29	1st & 2nd	Nulliparity or Primiparity	Married	No Schooling	stage 1	Negative	0	5A	Health	587	3.0958905	0
>= 30	1st & 2nd	multiparity	Married	No Schooling	stage 1		0	5A	Health	111	3.0767124	0
19 - 29	1st & 2nd	multiparity	Married	Primary school	stage 1	Postive	1	5A	Preg/Breastfeeding	532	2.8410959	0
19 - 29	1st & 2nd	multiparity	Married	No Schooling	stage 1	Postive	0	5A	Health	735	3.9178083	0
19 - 29	3rd	multiparity	Married	No Schooling	stage 1	Negative	0	5A	Preg/Breastfeeding	661	2.1945205	0
>= 30	1st & 2nd	multiparity	Married	Primary school	stage 1	Negative	0	5A	Preg/Breastfeeding	573	10.216438	0
19 - 29	1st & 2nd	Nulliparity or Primiparity	Married	No Schooling	stage 1		0	5A	Preg/Breastfeeding	873	2.6958904	0
>= 30	1st & 2nd	multiparity	Married	No Schooling	stage 1	Negative	0	5A	Preg/Breastfeeding	500		0
>= 30	3rd	multiparity	Married	No Schooling	stage 1	Postive	1	Other	Health	333	2.5917809	0
>= 30	1st & 2nd	multiparity	Married	No Schooling	stage 1	Postive	1	5A	Preg/Breastfeeding	711	2.7808218	0
19 - 29	1st & 2nd	multiparity	Married	No Schooling	stage 1	Postive	1	5A	Preg/Breastfeeding	874	4.8273973	0
>= 30	1st & 2nd	multiparity	Married	No Schooling	stage 1		0	5A	Health	832	2.7780821	0
>= 30	1st & 2nd	multiparity	Married	Primary school	Stages 2-4		1	Other	Health	683	10.235617	0
>= 30	1st & 2nd	multiparity	Married	No Schooling	Stages 2-4	Postive	0	5A	Health	735	10.235617	0
>= 30	1st & 2nd	multiparity	Married	No Schooling	stage 1	Postive	0	5A	Preg/Breastfeeding	1051	5.9753423	0
>= 30	1st & 2nd	multiparity	Married	No Schooling	Stages 2-4	Postive	0	5A	Health	1135	9.0739727	0
>= 30	1st & 2nd	multiparity	Married	Primary school	Stages 2-4		0	5A	Health	418	.73424655	0
>= 30	1st & 2nd	Nulliparity or Primiparity	Married	No Schooling	Stages 2-4		1	Other	Health	263	.73972601	1
>= 30	1st & 2nd	multiparity	Married	Primary school	stage 1	Postive	1	5A	Preg/Breastfeeding	661	.84109586	0
>= 30	1st & 2nd	multiparity	Married	No Schooling	Stages 2-4	Postive	1	5A	Health	386	12.169863	0
19 - 29	1st & 2nd	multiparity	Married	No Schooling	stage 1		0	5A	Preg/Breastfeeding	781	4.6794519	0
>= 30	1st & 2nd	multiparity	Married	No Schooling	stage 1		0	5A	Health	622	15	0
>= 30	1st & 2nd	multiparity	Married	No Schooling	stage 1	Postive	0	5A	Preg/Breastfeeding	559	5.3917809	0
>= 30	1st & 2nd	multiparity	Married	No Schooling	stage 1	Postive	0	5A	Health	356	.68493152	0
19 - 29	1st & 2nd	multiparity	Married	Primary school	stage 1	Postive	0	5A	Preg/Breastfeeding	541	4.8246574	0
19 - 29	1st & 2nd	multiparity	Married	Primary school	Stages 2-4	Negative	0	5A	Health	590	3.3616438	0
>= 30	1st & 2nd	Nulliparity or Primiparity	Married	Primary school	stage 1	Negative	1	5A	Health	885	7.2493153	0
19 - 29	3rd	multiparity	Not married	No Schooling	stage 1	Postive	0	5A	Preg/Breastfeeding	902	2.3479452	0
19 - 29	1st & 2nd	multiparity	Married	No Schooling	stage 1	Postive	0	5A	Preg/Breastfeeding	641	4.1999998	0
>= 30	3rd	multiparity	Married	No Schooling	stage 1		1	5A	Preg/Breastfeeding		2.4739726	0
>= 30	1st & 2nd	multiparity	Married	No Schooling	stage 1	Negative	0	5A	Health	493	5.2328768	0
>= 30	1st & 2nd	multiparity	Married	Primary school	stage 1	Negative	0	5A	Preg/Breastfeeding	373	7.4849315	0
>= 30	3rd	multiparity	Married	Primary school	stage 1	Postive	1	Other	Preg/Breastfeeding	304	4.9369864	0
19 - 29	1st & 2nd	Nulliparity or Primiparity	Married	Primary school	stage 1		0	5A	Preg/Breastfeeding	749	2.339726	0
>= 30	1st & 2nd	multiparity	Married	No Schooling	stage 1	Postive	1	Other	Health	877	9.3616438	0
>= 30	3rd	multiparity	Married	No Schooling	stage 1		0	Other	Health	678	8.7534246	0
19 - 29	3rd	multiparity	Not married	No Schooling	stage 1		1	5A	Health	654	.82739729	0
19 - 29	1st & 2nd	multiparity	Married	Primary school	stage 1	Negative	0	5A		812	6.8684931	0
>= 30	1st & 2nd	Nulliparity or Primiparity	Not married	No Schooling	stage 1	Postive	0	5A	Health	1019	2.1397259	0
>= 30	1st & 2nd	Nulliparity or Primiparity	Married	Primary school	stage 1	Postive	1	5A	Preg/Breastfeeding	529	5.0410957	0
>= 30	3rd	multiparity	Married	No Schooling	stage 1		0	5A	Preg/Breastfeeding	575	6.161644	0
19 - 29	1st & 2nd	Nulliparity or Primiparity	Married	Primary school	stage 1	Postive	0	5A	Health	662	.62465751	0
>= 30	1st & 2nd	multiparity	Not married	No Schooling	Stages 2-4		1	Other	Health	787	9.2383566	0
>= 30	1st & 2nd	multiparity	Married	No Schooling	Stages 2-4	Postive	1	5A	Preg/Breastfeeding	436	5.0602741	0
>= 30	1st & 2nd	multiparity	Married	No Schooling	stage 1	Postive	1	5A	Preg/Breastfeeding	839	8.1068497	0
>= 30	1st & 2nd	multiparity	Married	No Schooling	stage 1	Postive	1	5A	Health	216	5.7917809	0
>= 30	1st & 2nd	multiparity	Married	Primary school	stage 1	Postive	1	5A	Health	516	4.0904112	0
>= 30	3rd	multiparity	Married	No Schooling	stage 1	Postive	0	5A	Preg/Breastfeeding	633	5.2027397	0
19 - 29	1st & 2nd	multiparity	Married	No Schooling	stage 1	Postive	1	5A	Health	667	2.169863	0
>= 30	1st & 2nd	multiparity	Married	Primary school	stage 1		1	5A	Preg/Breastfeeding	687	4.8301368	0
19 - 29	1st & 2nd		Married	No Schooling	Stages 2-4	Postive	0	Other		863	4.7753425	0
>= 30	1st & 2nd	multiparity	Married	No Schooling	stage 1	Postive	0	5A	Preg/Breastfeeding	548	5.3479452	0
>= 30	1st & 2nd	multiparity	Married	No Schooling	stage 1	Postive	1	Other	Health	336	5.2767124	1
>= 30	1st & 2nd	multiparity	Married	Primary school	stage 1	Postive	1	5A	Health	258	2.1643836	1
>= 30	1st & 2nd	multiparity	Married	No Schooling	stage 1		0	5A	Preg/Breastfeeding	396	4.241096	1
>= 30	1st & 2nd	multiparity	Married	No Schooling	Stages 2-4	Negative	1	5A	Health	157	8.8958902	0
19 - 29	1st & 2nd	Nulliparity or Primiparity	Married	Primary school	Stages 2-4		0	5A	Health	475	9.6931505	0
>= 30	1st & 2nd	multiparity	Married	Primary school	stage 1	Postive	0	5A	Preg/Breastfeeding	566	4.0383563	0
19 - 29	3rd	multiparity	Married	No Schooling	stage 1	Postive	0	5A	Health	466	.49863014	0
>= 30	1st & 2nd	multiparity	Married	No Schooling	Stages 2-4	Postive	1	5A	Health	327	1.3671232	0
19 - 29	1st & 2nd	Nulliparity or Primiparity	Married	Primary school	stage 1		0	5A	Preg/Breastfeeding	263	3.8410959	0
>= 30	3rd	multiparity	Married	No Schooling	stage 1	Negative	0	5A	Preg/Breastfeeding	843	3.5753424	0
19 - 29	1st & 2nd	multiparity	Married	No Schooling	stage 1		0	5A	Health	610	5.9671235	0
>= 30	1st & 2nd	multiparity	Married	Primary school	stage 1		0	5A	Preg/Breastfeeding	295	7.2328768	0
>= 30	1st & 2nd	multiparity	Married	No Schooling	stage 1	Negative	1	5A	Preg/Breastfeeding	930	5.3123288	0
>= 30	1st & 2nd	multiparity	Married	Primary school	stage 1		1	5A	Preg/Breastfeeding	1077	4.1424656	0
19 - 29	1st & 2nd	Nulliparity or Primiparity	Married	No Schooling	stage 1		0	5A	Health	362	.56712329	0
19 - 29	1st & 2nd	Nulliparity or Primiparity	Married	Primary school	stage 1		0	5A	Health	449	3.6191781	0
>= 30	3rd	multiparity	Married	No Schooling	stage 1	Postive	0	5A	Preg/Breastfeeding	484	5.7287669	0
>= 30	1st & 2nd	multiparity	Married	No Schooling	stage 1	Postive	1	Other	Health	563		0
19 - 29	1st & 2nd	Nulliparity or Primiparity	Married	Primary school	Stages 2-4		0	5A	Health	205	.69863015	0
>= 30	1st & 2nd	multiparity	Married	No Schooling	stage 1	Postive	0	5A	Health	1222	.98904109	0
>= 30	3rd	multiparity	Married	No Schooling	stage 1	Postive	0	5A	Health	344	4.3671231	0
>= 30	1st & 2nd	multiparity	Married	No Schooling	stage 1		0	5A	Preg/Breastfeeding	809	7.3479452	0
>= 30	1st & 2nd	multiparity	Married	No Schooling	stage 1	Postive	1	5A	Preg/Breastfeeding	296	2.8821919	0
19 - 29	3rd	multiparity	Married	No Schooling	stage 1		0	5A	Preg/Breastfeeding	495	.046575341	0
>= 30	1st & 2nd	multiparity	Married	No Schooling	Stages 2-4	Negative	1	5A	Health	448	7.3835616	0
>= 30	1st & 2nd	multiparity	Married	Primary school	stage 1	Postive	0	5A	Preg/Breastfeeding	524	9.9123287	0
>= 30	1st & 2nd	multiparity	Married	Primary school	Stages 2-4	Postive	1	5A	Health	929	5.7506847	0
19 - 29	1st & 2nd	multiparity	Married	No Schooling	stage 1		1	5A	Preg/Breastfeeding	888	5.3287673	0
>= 30	1st & 2nd	multiparity	Married	No Schooling	stage 1	Postive	1	5A	Health	658	1.0630137	0
>= 30	1st & 2nd	multiparity	Married	Primary school	stage 1	Postive	1	5A	Preg/Breastfeeding	37	6.0356164	1
19 - 29	1st & 2nd	multiparity	Married	No Schooling	stage 1	Postive	0	5A	Preg/Breastfeeding	450	4.4958906	0
19 - 29	3rd	multiparity	Not married	No Schooling	stage 1	Postive	0	5A	Preg/Breastfeeding	932	5.1534247	0
19 - 29	1st & 2nd	Nulliparity or Primiparity	Married	Primary school	stage 1	Postive	1	5A	Health	479	1	0
>= 30	1st & 2nd	multiparity	Married	No Schooling	Stages 2-4	Negative	1	Other	Health	392	7.0328765	0
>= 30	3rd	multiparity	Not married	Primary school	stage 1	Postive	1	5A	Health	542	.54246575	0
>= 30	1st & 2nd	multiparity	Married	No Schooling	stage 1	Postive	0	5A	Health	342	5.4657536	0
>= 30	1st & 2nd	multiparity	Married	No Schooling	stage 1	Postive	1	5A	Preg/Breastfeeding	710	5.6876712	0
>= 30	1st & 2nd	multiparity	Married	No Schooling	stage 1	Negative	1	5A	Health	578	1.2767123	0
19 - 29	1st & 2nd	multiparity	Married	No Schooling	stage 1	Negative	1	5A	Health	785	.9041096	0
19 - 29	1st & 2nd	multiparity	Married	No Schooling	stage 1	Negative	0	5A	Health	607	1.2958905	0
>= 30	1st & 2nd	multiparity	Married	Primary school	stage 1	Negative	0	5A	Preg/Breastfeeding	569	4.6958904	0
>= 30	1st & 2nd	multiparity	Married	No Schooling	stage 1		0	5A	Preg/Breastfeeding	913	4.5561643	0
>= 30	1st & 2nd	multiparity	Married	No Schooling	stage 1	Negative	1	5A	Preg/Breastfeeding	703	4.6082191	0
>= 30	1st & 2nd	multiparity	Married	No Schooling	stage 1		0	5A	Preg/Breastfeeding	159	2.1890411	0
>= 30	3rd	multiparity	Married	No Schooling	stage 1	Negative	0	5A	Health	254	4.2986302	1
>= 30	3rd	multiparity	Married	No Schooling	stage 1	Postive	1	5A	Preg/Breastfeeding	544	4.3452053	0
>= 30	1st & 2nd	multiparity	Married	No Schooling	stage 1	Postive	0	Other	Preg/Breastfeeding	649	2.7808218	0
>= 30	1st & 2nd	multiparity	Married	No Schooling	stage 1	Negative	0	5A	Preg/Breastfeeding	708		0
19 - 29	1st & 2nd	multiparity	Married	No Schooling	Stages 2-4	Postive		5A	Health	633	2.1890411	0
>= 30	1st & 2nd	multiparity	Married	No Schooling	stage 1		1	5A	Preg/Breastfeeding	32	7.5342464	1
19 - 29	3rd	multiparity	Not married	No Schooling	Stages 2-4		0	5A	Health	985	1.3424658	0
19 - 29	1st & 2nd	multiparity	Married	Primary school	Stages 2-4		1	5A	Preg/Breastfeeding	684	4.7534246	0
19 - 29	1st & 2nd	multiparity	Married	Primary school	stage 1	Negative	1	5A	Health	417	5.7506847	0
>= 30	1st & 2nd	multiparity	Married	No Schooling	Stages 2-4	Postive	1	5A	Health	952	8.5013695	0
19 - 29	3rd	multiparity	Married	No Schooling	stage 1	Postive	0	5A	Preg/Breastfeeding	737	5.1232877	0
>= 30	3rd	multiparity	Married	No Schooling	stage 1		1	5A	Preg/Breastfeeding	913	4.7616439	0
>= 30	1st & 2nd	multiparity	Married	Primary school	stage 1	Postive	1	5A	Health	322	3.7917807	0
>= 30	1st & 2nd	multiparity	Married	No Schooling	stage 1	Postive	0	5A	Preg/Breastfeeding	433	2.1835616	0
19 - 29	1st & 2nd	multiparity	Married	Primary school	stage 1		0	5A	Preg/Breastfeeding	834	4.3260274	0
19 - 29	1st & 2nd	Nulliparity or Primiparity	Married	No Schooling	stage 1	Negative	0	5A	Health	524	1.0712329	0
19 - 29	1st & 2nd	multiparity	Married	No Schooling	Stages 2-4		1	5A	Health	1011	1.4082192	0
>= 30	1st & 2nd	multiparity	Married	Primary school	stage 1	Postive	0	5A	Health	361	6.1835618	0
>= 30	1st & 2nd	multiparity	Married	No Schooling	Stages 2-4	Postive	0	5A		485	1.1589041	0
>= 30	1st & 2nd	multiparity	Married	No Schooling	stage 1	Postive	0	5A	Preg/Breastfeeding	487	5.6136985	0
>= 30	1st & 2nd	multiparity	Not married	No Schooling	stage 1		0	5A	Health	522	.6931507	0
>= 30	1st & 2nd	multiparity	Married	Primary school	stage 1		1	5A	Health	240	1.4383562	0
19 - 29	1st & 2nd	multiparity	Married	No Schooling	Stages 2-4	Postive	0	5A	Health	272	1.6684932	0
>= 30	1st & 2nd	multiparity	Married	Primary school	Stages 2-4	Negative	1	Other	Health	259	.97808218	0
>= 30	1st & 2nd	multiparity	Married	No Schooling	stage 1	Postive	1	5A	Health	624	9.5369864	0
>= 30	1st & 2nd	multiparity	Married	No Schooling	stage 1	Postive	0	5A	Preg/Breastfeeding	335	1.5150685	0
>= 30	1st & 2nd	multiparity	Married	No Schooling	stage 1	Negative	1	5A	Preg/Breastfeeding	436	3.920548	1
>= 30	3rd	multiparity	Married	No Schooling	stage 1		1	5A	Preg/Breastfeeding	545	6.5095892	0
19 - 29	1st & 2nd	multiparity	Married	Primary school	Stages 2-4	Postive	1	5A	Health	1142	4.2027397	0
>= 30	1st & 2nd	multiparity	Married	Primary school	stage 1	Negative	1	5A	Health	963	7.1369863	1
19 - 29	1st & 2nd	Nulliparity or Primiparity	Married	Primary school	stage 1		1	5A	Health	192	1.5972602	0
19 - 29	3rd	multiparity	Married	No Schooling	stage 1	Negative	0	5A	Health	413	1.3205479	0
19 - 29	1st & 2nd	Nulliparity or Primiparity	Not married	Primary school	Stages 2-4	Postive	1	5A	Health	848	7.8109589	0
>= 30	1st & 2nd	multiparity	Married	No Schooling	stage 1		1	5A	Health	555	7.1178083	0
>= 30	1st & 2nd	multiparity	Married	Primary school	stage 1		0	5A	Preg/Breastfeeding	508	8.5698633	0
>= 30	1st & 2nd	multiparity	Married	No Schooling	stage 1	Postive	0	5A	Health	396	2.5589042	0
>= 30	1st & 2nd	multiparity	Married	Primary school	stage 1		1	5A	Health	509	4.6712327	0
>= 30	1st & 2nd	Nulliparity or Primiparity	Married	No Schooling	stage 1		0	5A	Health	744	3.6164384	0
>= 30	1st & 2nd	multiparity	Married	No Schooling	stage 1	Postive	1	5A	Health	513	9.2465754	0
>= 30	3rd	multiparity	Not married	Primary school	stage 1	Postive	0	5A	Health	614	5.8410959	0
>= 30	1st & 2nd	multiparity	Married	No Schooling	stage 1		0	5A	Health	747	8.8246574	0
19 - 29	3rd	multiparity	Not married	No Schooling	stage 1	Postive	0	5A	Health	367	3.5479453	0
19 - 29	3rd	multiparity	Married	Primary school	Stages 2-4		1	5A	Preg/Breastfeeding	721	3.8191781	0
>= 30	3rd	multiparity	Married	No Schooling	stage 1	Postive	0	5A	Preg/Breastfeeding	669	3.1726027	0
>= 30	1st & 2nd	multiparity	Married	Primary school	stage 1		0	5A	Health	176	1.4684931	0
19 - 29	1st & 2nd	multiparity	Married	No Schooling	stage 1	Negative	0	5A	Preg/Breastfeeding	487	2.210959	0
19 - 29	1st & 2nd	multiparity	Not married	No Schooling	stage 1		0		Preg/Breastfeeding	740		0
19 - 29	1st & 2nd	Nulliparity or Primiparity	Married	Primary school	stage 1	Negative	1	5A	Preg/Breastfeeding	441	3.8821919	0
>= 30	3rd	multiparity	Married	Primary school	stage 1	Negative	1	5A	Preg/Breastfeeding	647	2.6054795	0
19 - 29	1st & 2nd	multiparity	Married	No Schooling	stage 1	Negative	0	5A	Preg/Breastfeeding	741	2.950685	0
>= 30	3rd	multiparity	Married	Primary school	stage 1	Negative	0	Other	Preg/Breastfeeding	592	3.0136986	0
>= 30	1st & 2nd	Nulliparity or Primiparity	Married	Primary school	stage 1		1	Other	Health	313	5.4657536	0
>= 30	1st & 2nd	Nulliparity or Primiparity	Married	Primary school	stage 1		0	5A	Preg/Breastfeeding	513	5.8849316	0
19 - 29	1st & 2nd	Nulliparity or Primiparity	Married	No Schooling	stage 1	Negative	1	5A	Health	574	1.1123288	0
19 - 29	1st & 2nd	Nulliparity or Primiparity	Married	No Schooling	stage 1	Postive	1	5A	Health	569	.46575344	0
>= 30	1st & 2nd	multiparity	Married	No Schooling	stage 1	Negative	0	5A	Preg/Breastfeeding	311	7.0931506	0
19 - 29	1st & 2nd	multiparity	Married	Primary school	stage 1	Negative	0	5A	Health	606	.53698629	0
19 - 29	1st & 2nd	multiparity	Married	Primary school	stage 1	Negative	1	5A	Preg/Breastfeeding	921	2.3863013	0
19 - 29	3rd	Nulliparity or Primiparity	Married	No Schooling	stage 1	Postive	0	Other	Health	723	.81095892	0
>= 30	1st & 2nd	multiparity	Married	No Schooling	stage 1		1	Other	Health	804	7.7917809	0
>= 30	1st & 2nd	multiparity	Married	Primary school	stage 1	Postive	1	5A	Preg/Breastfeeding	694	6.4328766	0
19 - 29	1st & 2nd	Nulliparity or Primiparity	Married	Primary school	stage 1	Postive	1	5A	Health	550	3.4328768	0
>= 30	1st & 2nd	multiparity	Married	Primary school	stage 1	Negative	1	5A	Preg/Breastfeeding	646	6.1041098	0
>= 30	1st & 2nd	multiparity	Married	Primary school	Stages 2-4	Postive	1	5A	Preg/Breastfeeding	319	5.2465754	0
>= 30	3rd	multiparity	Not married	No Schooling	stage 1	Postive	0	5A	Preg/Breastfeeding	325	5.0328765	0
>= 30	1st & 2nd	multiparity	Married	No Schooling	stage 1	Negative	1	5A	Health	718	6.3726029	0
19 - 29	1st & 2nd	Nulliparity or Primiparity	Married	No Schooling	stage 1		0	5A	Health	648	.33424658	0
>= 30	1st & 2nd	multiparity	Married	No Schooling	stage 1	Postive	1	5A	Preg/Breastfeeding	332	4.3780823	0
>= 30	1st & 2nd	multiparity	Married	No Schooling	stage 1	Postive	0	Other	Health	680	11.20274	0
19 - 29	1st & 2nd	multiparity	Married	No Schooling	stage 1		1	5A	Health	478	.72054797	0
19 - 29	3rd	multiparity	Married	Primary school	stage 1	Postive	1	5A	Preg/Breastfeeding	859	4.5534248	0
>= 30	1st & 2nd	multiparity	Married	No Schooling	stage 1	Postive	0	5A	Preg/Breastfeeding	675	4.6246576	0
>= 30	3rd	multiparity	Married	No Schooling	stage 1	Negative	0	5A	Health	308	10.268493	1
19 - 29	1st & 2nd	multiparity	Married	No Schooling	Stages 2-4	Postive	0	5A	Health	736	6.0438356	0
19 - 29	1st & 2nd	Nulliparity or Primiparity	Married	No Schooling	stage 1	Postive	0	5A	Preg/Breastfeeding	428	2.8109589	0
>= 30	1st & 2nd	multiparity	Married	No Schooling	stage 1	Negative	1	5A	Health	491	5.3863015	0
19 - 29	3rd	Nulliparity or Primiparity	Not married	Primary school	Stages 2-4	Postive	0	5A	Health	892	1.7945205	0
>= 30	3rd	multiparity	Married	No Schooling	Stages 2-4		0	5A	Health	500	5.7369862	0
19 - 29	1st & 2nd	Nulliparity or Primiparity	Married	No Schooling	stage 1	Postive	0	5A	Health	1016	1.920548	0
>= 30	3rd	multiparity	Married	Primary school	stage 1	Postive	0	5A	Health	363	5.1808219	1
19 - 29	1st & 2nd	Nulliparity or Primiparity	Married	Primary school	stage 1	Postive	0	5A	Health	715	2.8191781	0
19 - 29	1st & 2nd	multiparity	Married	No Schooling	Stages 2-4	Postive	0	Other	Preg/Breastfeeding	938	4.0109587	0
>= 30	1st & 2nd	multiparity	Married	Primary school	stage 1	Negative	1	5A	Preg/Breastfeeding	498	5.1835618	0
>= 30	1st & 2nd	multiparity	Married	No Schooling	stage 1	Negative	1	5A	Preg/Breastfeeding	521	9.3178082	0
>= 30	1st & 2nd	multiparity	Married	No Schooling	stage 1	Postive	0	5A	Preg/Breastfeeding	971	7.4109588	0
>= 30	1st & 2nd	multiparity	Married	No Schooling	stage 1	Postive	0	5A	Preg/Breastfeeding	546	3.1506848	0
>= 30	3rd	multiparity	Married	No Schooling	stage 1	Postive	0	5A	Preg/Breastfeeding	453	3.0986302	0
19 - 29	1st & 2nd	Nulliparity or Primiparity	Not married	Primary school	stage 1	Negative	1	Other	Health	36	4.5999999	1
>= 30	1st & 2nd	multiparity	Married	Primary school	stage 1		1	5A	Health	851	1.1972603	0
>= 30	1st & 2nd	multiparity	Married	Primary school	stage 1	Postive	1	5A	Health	98	1.2082192	0
>= 30	1st & 2nd	multiparity	Married	No Schooling	stage 1	Postive	1	5A		504	5.6191783	0
19 - 29	1st & 2nd	multiparity	Married	Primary school	stage 1	Postive	0	5A	Health	657	1.1287671	0
>= 30	1st & 2nd	multiparity	Married	Primary school	stage 1	Postive	1	5A	Preg/Breastfeeding	407	4.5041094	0
>= 30	1st & 2nd	multiparity	Married	Primary school	stage 1	Postive	0	5A	Health	625	1.2	0
>= 30	1st & 2nd	multiparity	Married	Primary school	stage 1		1	5A	Preg/Breastfeeding	464	4.1424656	0
>= 30	1st & 2nd	multiparity	Married	No Schooling	stage 1		0	5A	Health	464	5.4356165	0
>= 30	1st & 2nd	multiparity	Married	No Schooling	Stages 2-4	Postive	0	5A	Health	501	5.950685	0
19 - 29	1st & 2nd	Nulliparity or Primiparity	Married	Primary school	Stages 2-4	Postive	1	Other	Health	347	8.5890408	1
>= 30	1st & 2nd	multiparity	Married	No Schooling	stage 1		1	5A	Preg/Breastfeeding	346	1.9315069	1
>= 30	1st & 2nd	multiparity	Married	No Schooling	stage 1	Postive	1	Other	Health	531	13.123287	0
>= 30	1st & 2nd	multiparity	Married	No Schooling	stage 1	Postive	1	5A	Health	508	6.5424657	0
19 - 29	1st & 2nd	Nulliparity or Primiparity	Married	Primary school	stage 1		1	5A	Preg/Breastfeeding	695	6.1150684	0
>= 30	1st & 2nd	multiparity	Married	No Schooling	Stages 2-4	Negative	0	Other	Health	341	11.717808	0
>= 30	1st & 2nd	multiparity	Married	Primary school	stage 1	Postive	1	5A	Health	591	10.150685	0
19 - 29	1st & 2nd	multiparity	Married	Primary school	stage 1	Postive	0	5A	Preg/Breastfeeding	852	10.643836	0
19 - 29	1st & 2nd	Nulliparity or Primiparity	Married	Primary school	Stages 2-4	Postive	1	5A	Health	268	1.8630137	0
>= 30	1st & 2nd	multiparity	Married	Primary school	stage 1	Negative	1	5A	Preg/Breastfeeding	478	7.4767122	0
>= 30	3rd	multiparity	Married	Primary school	Stages 2-4	Negative	1	5A	Health	637	.073972605	0
>= 30	1st & 2nd	multiparity	Married	No Schooling	Stages 2-4	Postive	0	5A	Health	391	8.4794521	0
19 - 29	1st & 2nd	Nulliparity or Primiparity	Not married	Primary school	Stages 2-4	Postive	0	5A	Health	834	3.7397261	0
19 - 29	1st & 2nd	Nulliparity or Primiparity	Married	Primary school	stage 1		0	5A	Preg/Breastfeeding	844	2.8219178	0
19 - 29	3rd	Nulliparity or Primiparity	Not married	Primary school	Stages 2-4	Postive	1	5A	Health	377	8.419178	0
19 - 29	1st & 2nd	multiparity	Married	No Schooling	stage 1		0	5A	Preg/Breastfeeding	637	3.1753426	0
>= 30	1st & 2nd	multiparity	Married	Primary school	stage 1	Postive	0	5A	Health	608	5.9917808	0
>= 30	3rd	multiparity	Married	No Schooling	stage 1	Postive	1	5A	Preg/Breastfeeding	668	5.1753426	0
>= 30	1st & 2nd	multiparity	Married	No Schooling	stage 1	Negative	1	5A	Health	1232	1.0027397	0
19 - 29	1st & 2nd	multiparity	Married	Primary school	stage 1	Postive	0	5A	Preg/Breastfeeding	1176	1.9287671	0
19 - 29	1st & 2nd	multiparity	Married	No Schooling	stage 1	Negative	1	5A	Preg/Breastfeeding	1542	4.0602741	0
>= 30	3rd	multiparity	Married	No Schooling	Stages 2-4	Negative	0	5A	Health	741	3.0931506	0
>= 30	1st & 2nd	multiparity	Married	No Schooling	Stages 2-4		1	5A	Health	591	7.7726026	0
>= 30	1st & 2nd	Nulliparity or Primiparity	Married	No Schooling	stage 1	Postive	0	5A	Preg/Breastfeeding	384	3.630137	0
>= 30	1st & 2nd	multiparity	Married	No Schooling	stage 1	Postive	1	5A	Health	734	2.8684931	0
>= 30	1st & 2nd	multiparity	Not married	No Schooling	stage 1		1	5A	Health	426	4.6657534	0
>= 30	1st & 2nd	multiparity	Married	Primary school	stage 1	Postive	0	Other	Health	387	9.9424658	0
19 - 29	1st & 2nd	multiparity	Married	Primary school	stage 1		1	5A	Preg/Breastfeeding	712	5.8657537	0
>= 30	3rd	multiparity	Married	Primary school	stage 1	Negative	0	5A	Preg/Breastfeeding	345	2.8109589	0
>= 30	3rd	multiparity	Married	No Schooling	stage 1	Postive	0	5A	Health	999	9.0520544	0
19 - 29	1st & 2nd	multiparity	Married	Primary school	stage 1	Postive	0	5A	Health	573	1.2575343	0
19 - 29	3rd	Nulliparity or Primiparity	Married	Primary school	Stages 2-4	Postive	0	5A	Health	841	1.150685	0
19 - 29	3rd	Nulliparity or Primiparity	Married	Primary school	stage 1	Postive	0	5A	Preg/Breastfeeding	358	2.6739726	0
19 - 29	1st & 2nd	Nulliparity or Primiparity	Married	Primary school	Stages 2-4	Negative	1	5A	Health	406	4.1999998	0
>= 30	3rd	multiparity	Married	Primary school	stage 1	Postive	0	5A	Preg/Breastfeeding	977	5.5452056	0
>= 30	3rd	multiparity	Married	Primary school	stage 1	Postive	1	5A	Health	219	1.8849316	0
19 - 29	1st & 2nd	multiparity	Married	Primary school	stage 1	Postive	0	5A	Health	1097	.91232878	0
19 - 29	1st & 2nd	multiparity	Not married	No Schooling	stage 1		1	5A	Preg/Breastfeeding	746	5.6164384	0
19 - 29	1st & 2nd	multiparity	Married	No Schooling	stage 1		1	5A	Preg/Breastfeeding	899	4.8958902	0
>= 30	1st & 2nd	multiparity	Married		stage 1	Negative	0	Other	Health	533	5.7835617	0
>= 30	1st & 2nd	multiparity	Married	No Schooling	stage 1		1	5A	Preg/Breastfeeding	98	3.6931508	0
>= 30	1st & 2nd	Nulliparity or Primiparity	Married	No Schooling	stage 1	Negative	1	Other	Health	63	9.8684931	1
>= 30	1st & 2nd	multiparity	Married	Primary school	stage 1	Postive	1	Other	Health	253	4.3479452	0
19 - 29	1st & 2nd	Nulliparity or Primiparity	Married	Primary school	stage 1	Postive	1	5A	Preg/Breastfeeding	609	3.8383563	0
19 - 29	1st & 2nd	Nulliparity or Primiparity	Married	Primary school	stage 1	Postive	1	5A	Health	747	.89041096	0
>= 30	1st & 2nd	multiparity	Married	No Schooling	stage 1	Postive		5A	Health	292	5.0438356	0
19 - 29	1st & 2nd	Nulliparity or Primiparity	Not married	No Schooling	stage 1	Postive	1	5A	Health	397	1.019178	0
>= 30	1st & 2nd	multiparity	Married	No Schooling	Stages 2-4		0	5A	Health	733	1.3150685	0
19 - 29	1st & 2nd	Nulliparity or Primiparity	Married	Primary school	stage 1	Postive	1	5A	Preg/Breastfeeding	519	3.7369864	0
19 - 29	3rd	multiparity	Married	No Schooling	stage 1	Negative	0	5A	Preg/Breastfeeding	814	3.9479451	0
>= 30	1st & 2nd	multiparity	Married	No Schooling	stage 1	Postive	0	5A	Preg/Breastfeeding	936	5.6849313	0
19 - 29	1st & 2nd	multiparity	Not married	No Schooling	Stages 2-4	Postive	0	5A	Health	606	2.1534247	1
>= 30	1st & 2nd	multiparity	Married	No Schooling	stage 1	Postive	1	5A	Preg/Breastfeeding	538	7.5780821	0
>= 30	1st & 2nd	multiparity	Married	Primary school	stage 1	Postive	0	5A	Health	409		0
19 - 29	1st & 2nd	Nulliparity or Primiparity	Married	No Schooling	Stages 2-4	Postive	0	5A	Health	604	1.6931506	0
>= 30	1st & 2nd	Nulliparity or Primiparity	Married	Primary school	stage 1	Postive	1	5A	Health	426	3.6328766	0
19 - 29	3rd	multiparity	Married	No Schooling	stage 1	Negative	0	5A	Preg/Breastfeeding	1037	3.5123289	0
>= 30	1st & 2nd	multiparity	Married	Primary school	stage 1	Negative	1	5A	Health	596	4.2273974	0
19 - 29	1st & 2nd	Nulliparity or Primiparity	Married	No Schooling	Stages 2-4	Postive	1	5A	Health	394	.56164384	0
>= 30	1st & 2nd	multiparity	Married	Primary school	stage 1	Postive	0	5A	Health	372	2.6931508	0
19 - 29	1st & 2nd	multiparity	Married	No Schooling	stage 1	Negative	1	5A	Preg/Breastfeeding	661	5.5945206	0
>= 30	3rd	multiparity	Married	Primary school	stage 1	Negative	1	5A	Health	618	3.5863013	0
19 - 29	1st & 2nd	Nulliparity or Primiparity	Married	No Schooling	stage 1	Negative	0	5A	Health	686	1.2410959	0
>= 30	1st & 2nd	multiparity	Married	Primary school	Stages 2-4	Postive	1	Other	Health	773	4.6246576	0
>= 30	1st & 2nd	multiparity	Married	Primary school	stage 1		1	5A	Health	829	6.6931505	0
>= 30	1st & 2nd	multiparity	Married	Primary school	stage 1		0	5A	Health	540	2.7013698	1
>= 30	3rd	multiparity	Married	No Schooling	stage 1		0	5A	Health	353	4.6438355	0
19 - 29	3rd	multiparity	Married	No Schooling	Stages 2-4		1	5A	Health	169	2.7013698	0
19 - 29	1st & 2nd	Nulliparity or Primiparity	Married	No Schooling	stage 1	Postive	1	5A	Health	321	6.2054796	1
>= 30	1st & 2nd	multiparity	Married	No Schooling	stage 1	Negative	1	5A	Preg/Breastfeeding	777	5.9726028	0
>= 30	1st & 2nd	multiparity	Married	No Schooling	stage 1	Negative	1	5A	Health		2.8273973	0
19 - 29	1st & 2nd	multiparity	Married	Primary school	stage 1	Postive	1	5A	Preg/Breastfeeding	539	1.9671233	0
19 - 29	1st & 2nd	multiparity	Married	No Schooling	stage 1	Postive	1		Health	356		0
>= 30	1st & 2nd	multiparity	Married	No Schooling	stage 1	Negative	1	5A	Health	763	6.4000001	0
>= 30	1st & 2nd	multiparity	Not married	Primary school	stage 1	Postive	0	5A	Preg/Breastfeeding	260	4.6575341	0
>= 30	3rd	multiparity	Married	Primary school	stage 1	Negative	1	Other	Health	591	2.5643835	0
>= 30	1st & 2nd	multiparity	Married	No Schooling	stage 1	Negative	0	5A	Health		.70958906	0
>= 30	1st & 2nd	Nulliparity or Primiparity	Married	Primary school	stage 1	Negative	1	5A	Health	699	10.219178	0
>= 30	1st & 2nd	multiparity	Married	No Schooling	stage 1	Negative	0	Other	Preg/Breastfeeding	848	5.871233	0
19 - 29	1st & 2nd	multiparity	Married	No Schooling	stage 1	Postive	1	5A	Preg/Breastfeeding	581	2.7972603	0
>= 30	1st & 2nd	multiparity	Married	No Schooling	stage 1	Negative	1	5A	Health	921	11	0
>= 30	1st & 2nd	multiparity	Not married	No Schooling	stage 1	Postive	0	5A	Health	492	10.917809	0
19 - 29	1st & 2nd	Nulliparity or Primiparity	Married	No Schooling	stage 1		1	5A	Health	399	4.0136986	0
>= 30	1st & 2nd	multiparity	Married	Primary school	stage 1	Postive	0	5A	Preg/Breastfeeding	262	1.8438356	0
>= 30	1st & 2nd	multiparity	Married	No Schooling	stage 1	Negative	1	5A	Health	304	1.7260274	0
>= 30	3rd	multiparity	Married	Primary school	stage 1	Postive	0	5A	Health	335	4.7342467	0
19 - 29	1st & 2nd	multiparity	Married	No Schooling	stage 1	Negative	0	5A	Preg/Breastfeeding	454	9.7616434	0
>= 30	1st & 2nd	multiparity	Married	Primary school	stage 1	Postive	1	5A	Health	382	.98630136	0
>= 30	1st & 2nd	multiparity	Married	No Schooling	stage 1	Negative	0	5A	Preg/Breastfeeding	560	3.3178082	0
>= 30	1st & 2nd	Nulliparity or Primiparity	Married	Primary school	stage 1	Postive	1	Other	Health	552	7.6547947	0
>= 30	1st & 2nd	multiparity	Married	No Schooling	stage 1	Postive	0	5A	Preg/Breastfeeding	1106	5.8356166	0
19 - 29	1st & 2nd	Nulliparity or Primiparity	Married	Primary school	stage 1	Negative	0	5A	Health	413	1.4520547	0
>= 30	3rd	multiparity	Married	No Schooling	stage 1	Negative	0	5A	Preg/Breastfeeding	396	5.9232879	0
>= 30	1st & 2nd	multiparity	Married	No Schooling	stage 1	Negative	1	5A	Health	522	1.7863014	0
